# Supplementary material for: Ionising Radiation Immediately Impairs Synaptic Plasticity-Associated Cytoskeletal Signalling Pathways in HT22 Cells and in Mouse Brain: An In Vitro/In Vivo Comparison Study
Source: PLoS One. 2014 Oct 20;9(10):e110464. doi: 10.1371/journal.pone.0110464 (PMC4203799; doi:10.1371/journal.pone.0110464)
Supplement: File S2 — Supporting tables. Table S1, Deregulated proteins found in mass spectrometry-based proteomics in in vitro irradiated HT22 cells. Complete detailed list of deregulated proteins (name, unique peptides, n-fold-change, variability and counts per biological replicate) obtained from HT22 cell experiment 4 hours and 24 hours post-irradiation at doses of 0.5 Gy, 1.0 Gy and 4.0 Gy from global proteomics analysis. Deregulated proteins at 1.0 Gy 24 hours after radiation exposure were categorised into protein classes using PANTHER classification system software and the general annotation from UniProt as indicated by an asterisk. Table S2, Deregulated proteins found in mass spectrometry-based proteomics of the hippocampus and cortex of irradiated NMRI mice. Complete detailed list of deregulated proteins in hippocampus and cortex (name, unique peptides, n-fold-change, variability and counts per biological replicate) obtained from NMRI mice experiment 24 hours post-irradiation at doses of 1.0 Gy from global proteomics analysis. Deregulated proteins at 1.0 Gy 24 hours after radiation exposure were categorised into protein classes using PANTHER classification system software and the general annotation from UniProt as indicated by an asterisk. (XLS) [file pone.0110464.s002.xls]

## Sheet: SI Table S1
Significantly deregulated proteins in irradiated HT22 cells
0.5 Gy - 4h
#	Accession	Symbol	Entrez Gene Name	Unique Peptides	n-fold change	ICPL-Variability [%]	Count
1	ENSMUSP00000038144	Rcc2	Rcc2 MGI Symbol|regulator of chromosome condensation 2 [Source:MGI Symbol;Acc:MGI:1919784]|4|ENSMUSG00000040945|ENSMUST00000038893	6	1.70274	29.0446	2;2;2;1
2	ENSMUSP00000029405	Gmps	Gmps MGI Symbol|guanine monophosphate synthetase [Source:MGI Symbol;Acc:MGI:2448526]|3|ENSMUSG00000027823|ENSMUST00000029405	5	1.653	14.9	1;-;2;1
3	ENSMUSP00000130453	Pgrmc1	Pgrmc1 MGI Symbol|progesterone receptor membrane component 1 [Source:MGI Symbol;Acc:MGI:1858305]|X|ENSMUSG00000006373|ENSMUST00000166283	2	1.39219	17.3951	1;1;1;1
4	ENSMUSP00000048425	Pebp1	Pebp1 MGI Symbol|phosphatidylethanolamine binding protein 1 [Source:MGI Symbol;Acc:MGI:1344408]|5|ENSMUSG00000032959|ENSMUST00000036951	3	1.36077	27.7928	1;2;2;2
5	ENSMUSP00000023235	Eef1d	Eef1d MGI Symbol|eukaryotic translation elongation factor 1 delta (guanine nucleotide exchange protein) [Source:MGI Symbol;Acc:MGI:1913906]|15|ENSMUSG00000055762|ENSMUST00000023235	2	1.35027	19.8597	1;1;1;1
6	ENSMUSP00000004202	Dnmt1	Dnmt1 MGI Symbol|DNA methyltransferase (cytosine-5) 1 [Source:MGI Symbol;Acc:MGI:94912]|9|ENSMUSG00000004099|ENSMUST00000004202	12	-1.3157	10.7584	1;1;1;1
7	ENSMUSP00000108011	Chd4	Chd4 MGI Symbol|chromodomain helicase DNA binding protein 4 [Source:MGI Symbol;Acc:MGI:1344380]|6|ENSMUSG00000063870|ENSMUST00000112392	12	-1.3392	24.4075	1;3;-;3
8	ENSMUSP00000048096	Iars	Iars MGI Symbol|isoleucine-tRNA synthetase [Source:MGI Symbol;Acc:MGI:2145219]|13|ENSMUSG00000037851|ENSMUST00000047363	15	-1.36154	13.6001	2;4;-;1
9	ENSMUSP00000025483	Nars	Nars MGI Symbol|asparaginyl-tRNA synthetase [Source:MGI Symbol;Acc:MGI:1917473]|18|ENSMUSG00000024587|ENSMUST00000025483	8	-1.38979	21.1947	3;1;2;1
10	ENSMUSP00000084572	Vars	Vars MGI Symbol|valyl-tRNA synthetase [Source:MGI Symbol;Acc:MGI:90675]|17|ENSMUSG00000007029|ENSMUST00000087315	21	-1.39655	20.2523	6;2;4;5
11	ENSMUSP00000114438	Sf1	Sf1 MGI Symbol|splicing factor 1 [Source:MGI Symbol;Acc:MGI:1095403]|19|ENSMUSG00000024949|ENSMUST00000155973	4	-1.4252	18.9238	1;2;-;1
1.0 Gy - 4h
#	Accession	Symbol	Entrez Gene Name	Unique Peptides	n-fold change	ICPL-Variability [%]	Count
1	ENSMUSP00000016703	H3f3b	H3f3b MGI Symbol|H3 histone, family 3B [Source:MGI Symbol;Acc:MGI:1101768]|11|ENSMUSG00000016559|ENSMUST00000016703	2	3.629	10.2	2;2;1;-
2	ENSMUSP00000029405	Gmps	Gmps MGI Symbol|guanine monophosphate synthetase [Source:MGI Symbol;Acc:MGI:2448526]|3|ENSMUSG00000027823|ENSMUST00000029405	5	2.51149	20.3546	2;1;-;2
3	ENSMUSP00000023235	Eef1d	Eef1d MGI Symbol|eukaryotic translation elongation factor 1 delta (guanine nucleotide exchange protein) [Source:MGI Symbol;Acc:MGI:1913906]|15|ENSMUSG00000055762|ENSMUST00000023235	2	2.09939	26.6963	1;1;1;1
4	ENSMUSP00000033342	Eif3f	Eif3f MGI Symbol|eukaryotic translation initiation factor 3, subunit F [Source:MGI Symbol;Acc:MGI:1913335]|7|ENSMUSG00000031029|ENSMUST00000033342	4	1.87822	25.8569	1;1;1;1
5	ENSMUSP00000106481	Dld	Dld MGI Symbol|dihydrolipoamide dehydrogenase [Source:MGI Symbol;Acc:MGI:107450]|12|ENSMUSG00000020664|ENSMUST00000110857	3	1.86326	22.4667	1;1;-;1
6	ENSMUSP00000064755	Phgdh	Phgdh MGI Symbol|3-phosphoglycerate dehydrogenase [Source:MGI Symbol;Acc:MGI:1355330]|3|ENSMUSG00000053398|ENSMUST00000065793	7	1.6462	23.9145	2;4;3;4
7	ENSMUSP00000109247	Cnbp	Cnbp MGI Symbol|cellular nucleic acid binding protein [Source:MGI Symbol;Acc:MGI:88431]|6|ENSMUSG00000030057|ENSMUST00000113617	2	1.60608	22.1854	2;2;1;2
8	ENSMUSP00000072556	Hmga2	Hmga2 MGI Symbol|high mobility group AT-hook 2 [Source:MGI Symbol;Acc:MGI:101761]|10|ENSMUSG00000056758|ENSMUST00000072777	2	1.56755	15.4844	2;2;2;1
9	ENSMUSP00000031402	Cct6a	Cct6a MGI Symbol|chaperonin containing Tcp1, subunit 6a (zeta) [Source:MGI Symbol;Acc:MGI:107943]|5|ENSMUSG00000029447|ENSMUST00000031402	3	1.501	26.5	2;2;1;2
10	ENSMUSP00000031565	Fscn1	Fscn1 MGI Symbol|fascin homolog 1, actin bundling protein (Strongylocentrotus purpuratus) [Source:MGI Symbol;Acc:MGI:1352745]|5|ENSMUSG00000029581|ENSMUST00000031565	9	1.41384	15.9087	3;2;1;2
11	ENSMUSP00000084572	Vars	Vars MGI Symbol|valyl-tRNA synthetase [Source:MGI Symbol;Acc:MGI:90675]|17|ENSMUSG00000007029|ENSMUST00000087315	21	1.38698	25.8243	7;2;3;6
12	ENSMUSP00000029082	Psma7	Psma7 MGI Symbol|proteasome (prosome, macropain) subunit, alpha type 7 [Source:MGI Symbol;Acc:MGI:1347070]|2|ENSMUSG00000027566|ENSMUST00000029082	2	1.35386	26.4002	1;2;1;-
13	ENSMUSP00000042457	Eef1a1	Eef1a1 MGI Symbol|eukaryotic translation elongation factor 1 alpha 1 [Source:MGI Symbol;Acc:MGI:1096881]|9|ENSMUSG00000037742|ENSMUST00000042235	4	1.35369	16.3664	5;7;8;4
14	ENSMUSP00000031447	Anxa3	Anxa3 MGI Symbol|annexin A3 [Source:MGI Symbol;Acc:MGI:1201378]|5|ENSMUSG00000029484|ENSMUST00000031447	8	1.34776	25.6254	2;2;3;3
15	ENSMUSP00000083705	Rplp0	Rplp0 MGI Symbol|ribosomal protein, large, P0 [Source:MGI Symbol;Acc:MGI:1927636]|5|ENSMUSG00000067274|ENSMUST00000086519	5	1.33563	29.5182	5;3;5;2
16	ENSMUSP00000031564	Actb	Actb MGI Symbol|actin, beta [Source:MGI Symbol;Acc:MGI:87904]|5|ENSMUSG00000029580|ENSMUST00000031564	6	1.32965	26.2746	5;7;11;2
17	ENSMUSP00000052912	Pdia6	Pdia6 MGI Symbol|protein disulfide isomerase associated 6 [Source:MGI Symbol;Acc:MGI:1919103]|12|ENSMUSG00000020571|ENSMUST00000057288	5	1.32269	22.3362	2;1;-;1
18	ENSMUSP00000080302	Pgk1	Pgk1 MGI Symbol|phosphoglycerate kinase 1 [Source:MGI Symbol;Acc:MGI:97555]|X|ENSMUSG00000062070|ENSMUST00000081593	4	1.31526	18.3719	8;9;7;5
19	ENSMUSP00000124536	Hspa4l	Hspa4l MGI Symbol|heat shock protein 4 like [Source:MGI Symbol;Acc:MGI:107422]|3|ENSMUSG00000025757|ENSMUST00000159819	9	1.301	12.5512	1;3;-;2
20	ENSMUSP00000049355	Gpi1	Gpi1 MGI Symbol|glucose phosphate isomerase 1 [Source:MGI Symbol;Acc:MGI:95797]|7|ENSMUSG00000036427|ENSMUST00000038027	4	-1.30719	16.3	1;1;2;1
21	ENSMUSP00000098997	Flna	Flna MGI Symbol|filamin, alpha [Source:MGI Symbol;Acc:MGI:95556]|X|ENSMUSG00000031328|ENSMUST00000101454	26	-1.3102	12.301	21;22;7;19
22	ENSMUSP00000004202	Dnmt1	Dnmt1 MGI Symbol|DNA methyltransferase (cytosine-5) 1 [Source:MGI Symbol;Acc:MGI:94912]|9|ENSMUSG00000004099|ENSMUST00000004202	12	-1.31049	16.2944	1;2;1;1
23	ENSMUSP00000052872	Fasn	Fasn MGI Symbol|fatty acid synthase [Source:MGI Symbol;Acc:MGI:95485]|11|ENSMUSG00000025153|ENSMUST00000055655	30	-1.39294	24.3443	14;17;-;13
24	ENSMUSP00000128967	Immt	Immt MGI Symbol|inner membrane protein, mitochondrial [Source:MGI Symbol;Acc:MGI:1923864]|6|ENSMUSG00000052337|ENSMUST00000166938	6	-1.40902	26.1933	2;2;-;1
25	ENSMUSP00000128454	Mapk1	Mapk1 MGI Symbol|mitogen-activated protein kinase 1 [Source:MGI Symbol;Acc:MGI:1346858]|16|ENSMUSG00000063358|ENSMUST00000165972	2	-1.41463	11.6001	1;-;1;1
26	ENSMUSP00000108011	Chd4	Chd4 MGI Symbol|chromodomain helicase DNA binding protein 4 [Source:MGI Symbol;Acc:MGI:1344380]|6|ENSMUSG00000063870|ENSMUST00000112392	12	-1.4483	29.4423	1;3;-;1
27	ENSMUSP00000052020	Flnb	Flnb MGI Symbol|filamin, beta [Source:MGI Symbol;Acc:MGI:2446089]|14|ENSMUSG00000025278|ENSMUST00000052678	27	-1.53841	17.0773	14;17;5;18
28	ENSMUSP00000022960	Eif3e	Eif3e MGI Symbol|eukaryotic translation initiation factor 3, subunit E [Source:MGI Symbol;Acc:MGI:99257]|15|ENSMUSG00000022336|ENSMUST00000022960	5	-1.54439	16.4024	1;1;-;1
29	ENSMUSP00000025649	Ddb1	Ddb1 MGI Symbol|damage specific DNA binding protein 1 [Source:MGI Symbol;Acc:MGI:1202384]|19|ENSMUSG00000024740|ENSMUST00000025649	8	-1.57799	15.6416	2;4;1;3
30	ENSMUSP00000124062	Cyb5r3	Cyb5r3 MGI Symbol|cytochrome b5 reductase 3 [Source:MGI Symbol;Acc:MGI:94893]|15|ENSMUSG00000018042|ENSMUST00000162834	2	-1.86012	19.3599	1;1;-;1
31	ENSMUSP00000022904	Atp6v1c1	Atp6v1c1 MGI Symbol|ATPase, H+ transporting, lysosomal V1 subunit C1 [Source:MGI Symbol;Acc:MGI:1913585]|15|ENSMUSG00000022295|ENSMUST00000022904	2	-2.25813	16.9699	1;1;-;1
4.0 Gy - 4h
#	Accession	Symbol	Entrez Gene Name	Unique Peptides	n-fold change	ICPL-Variability [%]	Count
1	ENSMUSP00000130479	Gspt1	Gspt1 MGI Symbol|G1 to S phase transition 1 [Source:MGI Symbol;Acc:MGI:1316728]|16|ENSMUSG00000062203|ENSMUST00000163429	4	1.65424	13.391	1;1;-;1
2	ENSMUSP00000128967	Immt	Immt MGI Symbol|inner membrane protein, mitochondrial [Source:MGI Symbol;Acc:MGI:1923864]|6|ENSMUSG00000052337|ENSMUST00000166938	6	1.51919	28.0852	2;2;-;1
3	ENSMUSP00000033342	Eif3f	Eif3f MGI Symbol|eukaryotic translation initiation factor 3, subunit F [Source:MGI Symbol;Acc:MGI:1913335]|7|ENSMUSG00000031029|ENSMUST00000033342	4	1.47191	14.0735	1;1;1;1
4	ENSMUSP00000033407	Cttn	Cttn MGI Symbol|cortactin [Source:MGI Symbol;Acc:MGI:99695]|7|ENSMUSG00000031078|ENSMUST00000033407	4	1.464	29.9	3;-;1;2
5	ENSMUSP00000000505	Mcm7	Mcm7 MGI Symbol|minichromosome maintenance deficient 7 (S. cerevisiae) [Source:MGI Symbol;Acc:MGI:1298398]|5|ENSMUSG00000029730|ENSMUST00000000505	11	1.43162	26.2113	1;1;-;1
6	ENSMUSP00000126790	Mcm4	Mcm4 MGI Symbol|minichromosome maintenance deficient 4 homolog (S. cerevisiae) [Source:MGI Symbol;Acc:MGI:103199]|16|ENSMUSG00000022673|ENSMUST00000168125	9	1.40159	27.0182	2;2;-;1
7	ENSMUSP00000023116	Aco2	Aco2 MGI Symbol|aconitase 2, mitochondrial [Source:MGI Symbol;Acc:MGI:87880]|15|ENSMUSG00000022477|ENSMUST00000023116	12	1.38741	17.4379	5;5;-;3
8	ENSMUSP00000023235	Eef1d	Eef1d MGI Symbol|eukaryotic translation elongation factor 1 delta (guanine nucleotide exchange protein) [Source:MGI Symbol;Acc:MGI:1913906]|15|ENSMUSG00000055762|ENSMUST00000023235	2	1.38157	21.5277	1;1;1;1
9	ENSMUSP00000034097	Got2	Got2 MGI Symbol|glutamate oxaloacetate transaminase 2, mitochondrial [Source:MGI Symbol;Acc:MGI:95792]|8|ENSMUSG00000031672|ENSMUST00000034097	8	1.37302	5.2546	2;1;2;-
10	ENSMUSP00000113071	Msn	Msn MGI Symbol|moesin [Source:MGI Symbol;Acc:MGI:97167]|X|ENSMUSG00000031207|ENSMUST00000117399	11	1.35081	29.998	7;8;5;9
11	ENSMUSP00000071421	Larp1	Larp1 MGI Symbol|La ribonucleoprotein domain family, member 1 [Source:MGI Symbol;Acc:MGI:1890165]|11|ENSMUSG00000037331|ENSMUST00000071487	9	1.34906	11.2132	3;1;-;1
12	ENSMUSP00000001460	Snd1	Snd1 MGI Symbol|staphylococcal nuclease and tudor domain containing 1 [Source:MGI Symbol;Acc:MGI:1929266]|6|ENSMUSG00000001424|ENSMUST00000001460	20	1.34771	20.7909	5;8;3;6
13	ENSMUSP00000108639	Gsn	Gsn MGI Symbol|gelsolin [Source:MGI Symbol;Acc:MGI:95851]|2|ENSMUSG00000026879|ENSMUST00000113016	10	1.33566	29.7644	3;5;1;4
14	ENSMUSP00000106125	Hsph1	Hsph1 MGI Symbol|heat shock 105kDa/110kDa protein 1 [Source:MGI Symbol;Acc:MGI:105053]|5|ENSMUSG00000029657|ENSMUST00000110499	13	1.333	24.3	10;3;9;6
15	ENSMUSP00000124536	Hspa4l	Hspa4l MGI Symbol|heat shock protein 4 like [Source:MGI Symbol;Acc:MGI:107422]|3|ENSMUSG00000025757|ENSMUST00000159819	9	1.32838	2.43431	1;3;-;2
16	ENSMUSP00000106342	Gdi2	Gdi2 MGI Symbol|guanosine diphosphate (GDP) dissociation inhibitor 2 [Source:MGI Symbol;Acc:MGI:99845]|13|ENSMUSG00000021218|ENSMUST00000110714	3	1.32238	18.8741	1;1;3;1
17	ENSMUSP00000125161	Gfm1	Gfm1 MGI Symbol|G elongation factor, mitochondrial 1 [Source:MGI Symbol;Acc:MGI:107339]|3|ENSMUSG00000027774|ENSMUST00000161009	3	1.31693	25.2146	1;1;1;-
18	ENSMUSP00000023039	St13	St13 MGI Symbol|suppression of tumorigenicity 13 [Source:MGI Symbol;Acc:MGI:1917606]|15|ENSMUSG00000022403|ENSMUST00000023039	5	1.30566	4.61143	3;5;3;5
19	ENSMUSP00000033683	Rps4x	Rps4x MGI Symbol|ribosomal protein S4, X-linked [Source:MGI Symbol;Acc:MGI:98158]|X|ENSMUSG00000031320|ENSMUST00000033683	10	-1.30208	18.4	9;1;10;8
20	ENSMUSP00000103365	Rpl18	Rpl18 MGI Symbol|ribosomal protein L18 [Source:MGI Symbol;Acc:MGI:98003]|7|ENSMUSG00000059070|ENSMUST00000075178	9	-1.30512	9.5611	6;7;4;8
21	ENSMUSP00000086021	Gm8759	Gm8759 MGI Symbol|predicted gene 8759 [Source:MGI Symbol;Acc:MGI:3647726]|15|ENSMUSG00000067870|ENSMUST00000088648	5	-1.30818	10.6025	5;5;4;5
22	ENSMUSP00000078388	Rpl15	Rpl15 MGI Symbol|ribosomal protein L15 [Source:MGI Symbol;Acc:MGI:1913730]|14|ENSMUSG00000012405|ENSMUST00000079419	7	-1.31755	12.079	4;5;3;8
23	ENSMUSP00000008812	Rps18	Rps18 MGI Symbol|ribosomal protein S18 [Source:MGI Symbol;Acc:MGI:98146]|17|ENSMUSG00000008668|ENSMUST00000008812	9	-1.32447	8.40097	5;7;2;3
24	ENSMUSP00000000756	Rpl13	Rpl13 MGI Symbol|ribosomal protein L13 [Source:MGI Symbol;Acc:MGI:105922]|8|ENSMUSG00000000740|ENSMUST00000000756	11	-1.32768	11.9358	8;8;3;9
25	ENSMUSP00000112187	Lgals3	Lgals3 MGI Symbol|lectin, galactose binding, soluble 3 [Source:MGI Symbol;Acc:MGI:96778]|14|ENSMUSG00000050335|ENSMUST00000116487	6	-1.33257	7.93824	1;2;1;4
26	ENSMUSP00000098997	Flna	Flna MGI Symbol|filamin, alpha [Source:MGI Symbol;Acc:MGI:95556]|X|ENSMUSG00000031328|ENSMUST00000101454	26	-1.33419	12.1791	18;21;9;20
27	ENSMUSP00000099878	Rps6	Rps6 MGI Symbol|ribosomal protein S6 [Source:MGI Symbol;Acc:MGI:98159]|4|ENSMUSG00000028495|ENSMUST00000102814	10	-1.33646	16.6386	7;7;1;8
28	ENSMUSP00000071616	Rpl7	Rpl7 MGI Symbol|ribosomal protein L7 [Source:MGI Symbol;Acc:MGI:98073]|1|ENSMUSG00000043716|ENSMUST00000058437	11	-1.33809	13.3064	9;10;2;12
29	ENSMUSP00000080854	Rpl5	Rpl5 MGI Symbol|ribosomal protein L5 [Source:MGI Symbol;Acc:MGI:102854]|5|ENSMUSG00000058558|ENSMUST00000082223	6	-1.33917	22.1527	7;7;3;7
30	ENSMUSP00000100998	Rps15	Rps15 MGI Symbol|ribosomal protein S15 [Source:MGI Symbol;Acc:MGI:98117]|10|ENSMUSG00000063457|ENSMUST00000077945	3	-1.34243	16.3674	4;4;1;4
31	ENSMUSP00000004375	Phb2	Phb2 MGI Symbol|prohibitin 2 [Source:MGI Symbol;Acc:MGI:102520]|6|ENSMUSG00000004264|ENSMUST00000004375	7	-1.34428	13.0223	1;1;-;1
32	ENSMUSP00000098576	Rpl26	Rpl26 MGI Symbol|ribosomal protein L26 [Source:MGI Symbol;Acc:MGI:106022]|11|ENSMUSG00000060938|ENSMUST00000101014	7	-1.35818	24.7528	1;1;2;4
33	ENSMUSP00000016463	Slc25a5	Slc25a5 MGI Symbol|solute carrier family 25 (mitochondrial carrier, adenine nucleotide translocator), member 5 [Source:MGI Symbol;Acc:MGI:1353496]|X|ENSMUSG00000016319|ENSMUST00000016463	4	-1.36594	8.30958	6;8;1;6
34	ENSMUSP00000044827	Mybbp1a	Mybbp1a MGI Symbol|MYB binding protein (P160) 1a [Source:MGI Symbol;Acc:MGI:106181]|11|ENSMUSG00000040463|ENSMUST00000045633	23	-1.36815	29.617	9;10;5;9
35	ENSMUSP00000018727	G3bp1	G3bp1 MGI Symbol|Ras-GTPase-activating protein SH3-domain binding protein 1 [Source:MGI Symbol;Acc:MGI:1351465]|11|ENSMUSG00000018583|ENSMUST00000018727	5	-1.37884	13.923	3;3;-;2
36	ENSMUSP00000022960	Eif3e	Eif3e MGI Symbol|eukaryotic translation initiation factor 3, subunit E [Source:MGI Symbol;Acc:MGI:99257]|15|ENSMUSG00000022336|ENSMUST00000022960	5	-1.39008	7.45351	1;1;-;1
37	ENSMUSP00000079180	Rps25	Rps25 MGI Symbol|ribosomal protein S25 [Source:MGI Symbol;Acc:MGI:1922867]|9|ENSMUSG00000009927|ENSMUST00000080300	2	-1.39553	22.8331	3;3;1;4
38	ENSMUSP00000079356	Hist1h1b	Hist1h1b MGI Symbol|histone cluster 1, H1b [Source:MGI Symbol;Acc:MGI:1861461]|13|ENSMUSG00000058773|ENSMUST00000080511	2	-1.39912	3.68844	2;3;-;3
39	ENSMUSP00000005292	Prdx2	Prdx2 MGI Symbol|peroxiredoxin 2 [Source:MGI Symbol;Acc:MGI:109486]|8|ENSMUSG00000005161|ENSMUST00000005292	3	-1.46823	8.85356	1;-;2;1
40	ENSMUSP00000059766	Rpl36al	Rpl36al MGI Symbol|ribosomal protein L36A-like [Source:MGI Symbol;Acc:MGI:1913733]|12|ENSMUSG00000049751|ENSMUST00000054544	3	-1.49036	29.9812	2;1;-;2
41	ENSMUSP00000063714	Arhgdia	Arhgdia MGI Symbol|Rho GDP dissociation inhibitor (GDI) alpha [Source:MGI Symbol;Acc:MGI:2178103]|11|ENSMUSG00000025132|ENSMUST00000067936	2	-1.50786	6.7197	1;1;1;-
42	ENSMUSP00000114135	Rpl24	Rpl24 MGI Symbol|ribosomal protein L24 [Source:MGI Symbol;Acc:MGI:1915443]|16|ENSMUSG00000022601|ENSMUST00000122365	3	-1.55953	12.0479	1;1;-;2
43	ENSMUSP00000027127	Sf3b1	Sf3b1 MGI Symbol|splicing factor 3b, subunit 1 [Source:MGI Symbol;Acc:MGI:1932339]|1|ENSMUSG00000025982|ENSMUST00000027127	6	-1.58997	26.4776	1;4;-;1
44	ENSMUSP00000131489	Rpl14	Rpl14 MGI Symbol|ribosomal protein L14 [Source:MGI Symbol;Acc:MGI:1914365]|9|ENSMUSG00000025794|ENSMUST00000165532	4	-1.59998	18.2542	2;3;1;2
45	ENSMUSP00000020504	Hint1	Hint1 MGI Symbol|histidine triad nucleotide binding protein 1 [Source:MGI Symbol;Acc:MGI:1321133]|11|ENSMUSG00000020267|ENSMUST00000020504	2	-1.61362	14.5044	2;2;2;-
46	ENSMUSP00000031617	Rpl6	Rpl6 MGI Symbol|ribosomal protein L6 [Source:MGI Symbol;Acc:MGI:108057]|5|ENSMUSG00000029614|ENSMUST00000031617	9	-1.64942	26.0833	5;7;2;8
47	ENSMUSP00000099757	Rps8	Rps8 MGI Symbol|ribosomal protein S8 [Source:MGI Symbol;Acc:MGI:98166]|4|ENSMUSG00000047675|ENSMUST00000102696	11	-1.69001	26.6382	5;6;2;5
48	ENSMUSP00000088789	Fxr1	Fxr1 MGI Symbol|fragile X mental retardation gene 1, autosomal homolog [Source:MGI Symbol;Acc:MGI:104860]|3|ENSMUSG00000027680|ENSMUST00000091244	5	-1.75215	9.67385	2;2;-;3
49	ENSMUSP00000108003	Rps24	Rps24 MGI Symbol|ribosomal protein S24 [Source:MGI Symbol;Acc:MGI:98147]|14|ENSMUSG00000025290|ENSMUST00000112384	2	-2.03395	28.196	2;1;1;1
50	ENSMUSP00000124062	Cyb5r3	Cyb5r3 MGI Symbol|cytochrome b5 reductase 3 [Source:MGI Symbol;Acc:MGI:94893]|15|ENSMUSG00000018042|ENSMUST00000162834	2	-3.44492	4.32816	1;1;-;1
0.5 Gy - 24 h
#	Accession	Symbol	Entrez Gene Name	Unique Peptides	n-fold change	ICPL-Variability [%]	Count
1	ENSMUSP00000016703	H3f3b	H3f3b MGI Symbol|H3 histone, family 3B [Source:MGI Symbol;Acc:MGI:1101768]|11|ENSMUSG00000016559|ENSMUST00000016703	2	1.62839	8.06828	1;2;2;1
2	ENSMUSP00000029405	Gmps	Gmps MGI Symbol|guanine monophosphate synthetase [Source:MGI Symbol;Acc:MGI:2448526]|3|ENSMUSG00000027823|ENSMUST00000029405	11	1.48641	13.5392	1;3;7;3
3	ENSMUSP00000032934	Aldoa	Aldoa MGI Symbol|aldolase A, fructose-bisphosphate [Source:MGI Symbol;Acc:MGI:87994]|7|ENSMUSG00000030695|ENSMUST00000032934	6	1.47438	14.2838	3;4;4;2
4	ENSMUSP00000038401	Prrc2c	Prrc2c MGI Symbol|proline-rich coiled-coil 2C [Source:MGI Symbol;Acc:MGI:1913754]|1|ENSMUSG00000040225|ENSMUST00000046632	9	1.39082	27.1578	1;1;3;3
5	ENSMUSP00000101277	Acot7	Acot7 MGI Symbol|acyl-CoA thioesterase 7 [Source:MGI Symbol;Acc:MGI:1917275]|4|ENSMUSG00000028937|ENSMUST00000105652	4	1.376	23.8	1;1;2;1
6	ENSMUSP00000048425	Pebp1	Pebp1 MGI Symbol|phosphatidylethanolamine binding protein 1 [Source:MGI Symbol;Acc:MGI:1344408]|5|ENSMUSG00000032959|ENSMUST00000036951	4	1.34946	28.2513	2;3;2;4
7	ENSMUSP00000097469	Ehd1	Ehd1 MGI Symbol|EH-domain containing 1 [Source:MGI Symbol;Acc:MGI:1341878]|19|ENSMUSG00000024772|ENSMUST00000099884	10	1.33915	11.107	1;3;2;3
8	ENSMUSP00000021048	Ftsj3	Ftsj3 MGI Symbol|FtsJ homolog 3 (E. coli) [Source:MGI Symbol;Acc:MGI:1860295]|11|ENSMUSG00000020706|ENSMUST00000021048	5	1.33397	23.0267	1;2;-;3
9	ENSMUSP00000113431	Rsl1d1	Rsl1d1 MGI Symbol|ribosomal L1 domain containing 1 [Source:MGI Symbol;Acc:MGI:1913659]|16|ENSMUSG00000005846|ENSMUST00000119953	4	-1.31358	7.74996	-;2;3;2
10	ENSMUSP00000028135	Fam129b	Fam129b MGI Symbol|family with sequence similarity 129, member B [Source:MGI Symbol;Acc:MGI:2442910]|2|ENSMUSG00000026796|ENSMUST00000028135	8	-1.36826	28.6696	1;-;2;1
11	ENSMUSP00000105026	Tnpo1	Tnpo1 MGI Symbol|transportin 1 [Source:MGI Symbol;Acc:MGI:2681523]|13|ENSMUSG00000009470|ENSMUST00000109399	6	-1.63594	26.0271	1;1;4;1
12	ENSMUSP00000113116	Stt3a	Stt3a MGI Symbol|STT3, subunit of the oligosaccharyltransferase complex, homolog A (S. cerevisiae) [Source:MGI Symbol;Acc:MGI:105124]|9|ENSMUSG00000032116|ENSMUST00000120381	4	-2.16957	29.9686	-;1;2;1
1.0 Gy - 24 h
#	Accession	Symbol	Entrez Gene Name	Unique Peptides	n-fold change	ICPL-Variability [%]	Count	PANTHER protein class
1	ENSMUSP00000016703	H3f3b	H3f3b MGI Symbol|H3 histone, family 3B [Source:MGI Symbol;Acc:MGI:1101768]|11|ENSMUSG00000016559|ENSMUST00000016703	2	2.1643	27.4887	1;2;2;1	histone
2	ENSMUSP00000023235	Eef1d	Eef1d MGI Symbol|eukaryotic translation elongation factor 1 delta (guanine nucleotide exchange protein) [Source:MGI Symbol;Acc:MGI:1913906]|15|ENSMUSG00000055762|ENSMUST00000023235	3	1.89818	23.4172	2;2;2;2	translation eleongation factor
3	ENSMUSP00000025083	Kif5b	Kif5b MGI Symbol|kinesin family member 5B [Source:MGI Symbol;Acc:MGI:1098268]|18|ENSMUSG00000006740|ENSMUST00000025083	10	1.7432	24.0599	3;5;2;1	microtubule binding motor protein
4	ENSMUSP00000029405	Gmps	Gmps MGI Symbol|guanine monophosphate synthetase [Source:MGI Symbol;Acc:MGI:2448526]|3|ENSMUSG00000027823|ENSMUST00000029405	11	1.73459	13.5412	3;3;6;1	glycosyltransferase
5	ENSMUSP00000029941	Pdlim5	Pdlim5 MGI Symbol|PDZ and LIM domain 5 [Source:MGI Symbol;Acc:MGI:1927489]|3|ENSMUSG00000028273|ENSMUST00000029941	7	1.6019	23.3855	1;2;2;2	transcription factor, non-motor actin binding protein
6	ENSMUSP00000002599	Puf60	Puf60 MGI Symbol|poly-U binding splicing factor 60 [Source:MGI Symbol;Acc:MGI:1915209]|15|ENSMUSG00000002524|ENSMUST00000002599	5	1.58533	29.1058	1;1;1;1	transcription factor, DNA binding protein, mRNA polyadenylation factor, mRNA splicing factor, ribonucleoprotein
7	ENSMUSP00000000590	Rdx	Rdx MGI Symbol|radixin [Source:MGI Symbol;Acc:MGI:97887]|9|ENSMUSG00000032050|ENSMUST00000000590	5	1.58053	27.5735	1;1;3;2	actin family cytoskeletal protein
8	ENSMUSP00000032508	Fkbp4	Fkbp4 MGI Symbol|FK506 binding protein 4 [Source:MGI Symbol;Acc:MGI:95543]|6|ENSMUSG00000030357|ENSMUST00000032508	7	1.56488	29.3171	3;2;3;1	isomerase, chaperone, calcium-binding protein
9	ENSMUSP00000084175	Sept11	Sept11 MGI Symbol|septin 11 [Source:MGI Symbol;Acc:MGI:1277214]|5|ENSMUSG00000058013|ENSMUST00000086956	2	1.54328	13.0793	1;-;2;1	small GTPase, cytoskeletal protein
10	ENSMUSP00000001365	Yars	Yars MGI Symbol|tyrosyl-tRNA synthetase [Source:MGI Symbol;Acc:MGI:2147627]|4|ENSMUSG00000028811|ENSMUST00000001365	5	1.53953	27.9071	1;-;3;1	aminoacyl-tRNA synthetase
11	ENSMUSP00000006838	Qars	Qars MGI Symbol|glutaminyl-tRNA synthetase [Source:MGI Symbol;Acc:MGI:1915851]|9|ENSMUSG00000032604|ENSMUST00000006838	6	1.52179	12.5524	1;1;1;-	aminoacyl-tRNA synthetase
12	ENSMUSP00000026565	Ifitm3	Ifitm3 MGI Symbol|interferon induced transmembrane protein 3 [Source:MGI Symbol;Acc:MGI:1913391]|7|ENSMUSG00000025492|ENSMUST00000026565	2	1.46772	25.8124	1;2;1;-	antiviral protein*
13	ENSMUSP00000033087	Ruvbl2	Ruvbl2 MGI Symbol|RuvB-like protein 2 [Source:MGI Symbol;Acc:MGI:1342299]|7|ENSMUSG00000003868|ENSMUST00000033087	8	1.44085	16.9144	1;1;1;1	ATP-dependent DNA helicase*
14	ENSMUSP00000066886	Atp6v1a	Atp6v1a MGI Symbol|ATPase, H+ transporting, lysosomal V1 subunit A [Source:MGI Symbol;Acc:MGI:1201780]|16|ENSMUSG00000052459|ENSMUST00000063661	8	1.42148	17.4873	2;1;1;-	ATP synthetase, anion channel, ligand-gated ion channel, DNA bidning protein, hydrolase
15	ENSMUSP00000038781	Tbca	Tbca MGI Symbol|tubulin cofactor A [Source:MGI Symbol;Acc:MGI:107549]|13|ENSMUSG00000042043|ENSMUST00000046644	2	1.40324	14.0093	1;2;1;1	chaperonin
16	ENSMUSP00000024223	Tpi1	Tpi1 MGI Symbol|triosephosphate isomerase 1 [Source:MGI Symbol;Acc:MGI:98797]|6|ENSMUSG00000023456|ENSMUST00000024223	2	1.40036	26.4439	1;1;1;2	isomerase
17	ENSMUSP00000032934	Aldoa	Aldoa MGI Symbol|aldolase A, fructose-bisphosphate [Source:MGI Symbol;Acc:MGI:87994]|7|ENSMUSG00000030695|ENSMUST00000032934	6	1.39983	3.3194	5;4;7;2	glyolysis and gluconeogenesis*
18	ENSMUSP00000004646	Coro1c	Coro1c MGI Symbol|coronin, actin binding protein 1C [Source:MGI Symbol;Acc:MGI:1345964]|5|ENSMUSG00000004530|ENSMUST00000004646	7	1.39412	18.878	4;2;6;1	non-motor actin binding protein
19	ENSMUSP00000069508	Farsb	Farsb MGI Symbol|phenylalanyl-tRNA synthetase, beta subunit [Source:MGI Symbol;Acc:MGI:1346035]|1|ENSMUSG00000026245|ENSMUST00000068333	5	1.38528	27.27	3;1;1;2	nucleic acid binding, aminoacyl-tRNA synthetase
20	ENSMUSP00000071421	Larp1	Larp1 MGI Symbol|La ribonucleoprotein domain family, member 1 [Source:MGI Symbol;Acc:MGI:1890165]|11|ENSMUSG00000037331|ENSMUST00000071487	11	1.35384	4.86855	2;2;1;-	ribonucleoprotein
21	ENSMUSP00000031355	Uso1	Uso1 MGI Symbol|USO1 homolog, vesicle docking protein (yeast) [Source:MGI Symbol;Acc:MGI:1929095]|5|ENSMUSG00000029407|ENSMUST00000031355	5	1.3467	11.3821	2;-;2;1	membrane traffic protein
22	ENSMUSP00000112606	Tpr	Tpr MGI Symbol|translocated promoter region [Source:MGI Symbol;Acc:MGI:1922066]|1|ENSMUSG00000006005|ENSMUST00000119161	26	1.34572	18.0345	5;3;7;8	glycosyltransferase
23	ENSMUSP00000016072	Rrbp1	Rrbp1 MGI Symbol|ribosome binding protein 1 [Source:MGI Symbol;Acc:MGI:1932395]|2|ENSMUSG00000027422|ENSMUST00000016072	19	1.33004	24.7613	9;3;5;6	ribosomal protein*
24	ENSMUSP00000105236	Cpne1	Cpne1 MGI Symbol|copine I [Source:MGI Symbol;Acc:MGI:2386621]|2|ENSMUSG00000074643|ENSMUST00000109607	5	1.3221	12.8486	1;-;1;1	membrane traffic protein
25	ENSMUSP00000002825	Baz1b	Baz1b MGI Symbol|bromodomain adjacent to zinc finger domain, 1B [Source:MGI Symbol;Acc:MGI:1353499]|5|ENSMUSG00000002748|ENSMUST00000002825	6	1.32206	12.7507	3;-;1;1	acetyltransferase, chromatin / chromatin-binding protein
26	ENSMUSP00000066068	Actn4	Actn4 MGI Symbol|actinin alpha 4 [Source:MGI Symbol;Acc:MGI:1890773]|7|ENSMUSG00000054808|ENSMUST00000068045	18	1.31353	23.9232	8;18;17;19	non-motor actin binding protein
27	ENSMUSP00000005651	Por	Por MGI Symbol|P450 (cytochrome) oxidoreductase [Source:MGI Symbol;Acc:MGI:97744]|5|ENSMUSG00000005514|ENSMUST00000005651	8	-1.31919	19.6863	2;-;2;2	reductase, calmodulin
28	ENSMUSP00000029574	Vcam1	Vcam1 MGI Symbol|vascular cell adhesion molecule 1 [Source:MGI Symbol;Acc:MGI:98926]|3|ENSMUSG00000027962|ENSMUST00000029574	3	-1.36677	9.80489	2;1;-;2	immunoglobulin receptor superfamily, protein phosphatase, immunoglobulin superfamily cell adhesion molecule
29	ENSMUSP00000016463	Slc25a5	Slc25a5 MGI Symbol|solute carrier family 25 (mitochondrial carrier, adenine nucleotide translocator), member 5 [Source:MGI Symbol;Acc:MGI:1353496]|X|ENSMUSG00000016319|ENSMUST00000016463	4	-1.3841	18.5623	6;6;5;3	amino acid transporter, mitochondrial carrier protein, transfer / carrier protein, calmodulin
30	ENSMUSP00000113116	Stt3a	Stt3a MGI Symbol|STT3, subunit of the oligosaccharyltransferase complex, homolog A (S. cerevisiae) [Source:MGI Symbol;Acc:MGI:105124]|9|ENSMUSG00000032116|ENSMUST00000120381	4	-1.40417	19.8466	2;1;2;-	glycosyltransferase
31	ENSMUSP00000037206	Fkbp1a	Fkbp1a MGI Symbol|FK506 binding protein 1a [Source:MGI Symbol;Acc:MGI:95541]|2|ENSMUSG00000032966|ENSMUST00000044011	4	-1.40747	23.9363	1;2;-;2	isomerase, chaperone, calcium-binding protein
32	ENSMUSP00000079380	Rac1	Rac1 MGI Symbol|RAS-related C3 botulinum substrate 1 [Source:MGI Symbol;Acc:MGI:97845]|5|ENSMUSG00000001847|ENSMUST00000080537	4	-1.43062	20.3	2;3;-;4	small GTPase
33	ENSMUSP00000029353	Kpna4	Kpna4 MGI Symbol|karyopherin (importin) alpha 4 [Source:MGI Symbol;Acc:MGI:1100848]|3|ENSMUSG00000027782|ENSMUST00000029353	4	-1.46271	26.2039	2;-;2;1	transfer / carrier protein
34	ENSMUSP00000005234	Wdr1	Wdr1 MGI Symbol|WD repeat domain 1 [Source:MGI Symbol;Acc:MGI:1337100]|5|ENSMUSG00000005103|ENSMUST00000005234	6	-1.52236	21.2584	1;1;1;1	non-motor actin binding protein
4.0 Gy - 24 h
#	Accession	Symbol	Entrez Gene Name	Unique Peptides	n-fold change	ICPL-Variability [%]	Count
1	ENSMUSP00000019726	Plin3	Plin3 MGI Symbol|perilipin 3 [Source:MGI Symbol;Acc:MGI:1914155]|17|ENSMUSG00000024197|ENSMUST00000019726	4	2.12937	9.89931	1;1;1;-
2	ENSMUSP00000025083	Kif5b	Kif5b MGI Symbol|kinesin family member 5B [Source:MGI Symbol;Acc:MGI:1098268]|18|ENSMUSG00000006740|ENSMUST00000025083	10	2.04221	12.7855	2;4;2;-
3	ENSMUSP00000068374	ENSMUSP00000068374	Mtap1b MGI Symbol|microtubule-associated protein 1B [Source:MGI Symbol;Acc:MGI:1306778]|13|ENSMUSG00000052727|ENSMUST00000064762	6	2.01777	24.5142	1;-;4;4
4	ENSMUSP00000112606	Tpr	Tpr MGI Symbol|translocated promoter region [Source:MGI Symbol;Acc:MGI:1922066]|1|ENSMUSG00000006005|ENSMUST00000119161	26	1.90916	16.3779	2;2;7;7
5	ENSMUSP00000128278	Iqgap1	Iqgap1 MGI Symbol|IQ motif containing GTPase activating protein 1 [Source:MGI Symbol;Acc:MGI:1352757]|7|ENSMUSG00000030536|ENSMUST00000167377	17	1.85313	26.7451	13;8;5;-
6	ENSMUSP00000016703	H3f3b	H3f3b MGI Symbol|H3 histone, family 3B [Source:MGI Symbol;Acc:MGI:1101768]|11|ENSMUSG00000016559|ENSMUST00000016703	2	1.64576	16.764	1;2;2;1
7	ENSMUSP00000068594	Hyou1	Hyou1 MGI Symbol|hypoxia up-regulated 1 [Source:MGI Symbol;Acc:MGI:108030]|9|ENSMUSG00000032115|ENSMUST00000066601	18	1.56979	21.2643	13;15;8;-
8	ENSMUSP00000045036	Myof	Myof MGI Symbol|myoferlin [Source:MGI Symbol;Acc:MGI:1919192]|19|ENSMUSG00000048612|ENSMUST00000041475	23	1.5631	16.493	8;6;7;-
9	ENSMUSP00000066886	Atp6v1a	Atp6v1a MGI Symbol|ATPase, H+ transporting, lysosomal V1 subunit A [Source:MGI Symbol;Acc:MGI:1201780]|16|ENSMUSG00000052459|ENSMUST00000063661	8	1.56268	17.7088	2;1;1;-
10	ENSMUSP00000090826	Sf3b3	Sf3b3 MGI Symbol|splicing factor 3b, subunit 3 [Source:MGI Symbol;Acc:MGI:1289341]|8|ENSMUSG00000033732|ENSMUST00000093139	14	1.54193	4.6849	2;4;4;-
11	ENSMUSP00000038401	Prrc2c	Prrc2c MGI Symbol|proline-rich coiled-coil 2C [Source:MGI Symbol;Acc:MGI:1913754]|1|ENSMUSG00000040225|ENSMUST00000046632	9	1.53678	15.38	3;1;3;-
12	ENSMUSP00000025774	Sf3b2	Sf3b2 MGI Symbol|splicing factor 3b, subunit 2 [Source:MGI Symbol;Acc:MGI:2441856]|19|ENSMUSG00000024853|ENSMUST00000025774	11	1.52	29	3;3;4;-
13	ENSMUSP00000021554	Actn1	Actn1 MGI Symbol|actinin, alpha 1 [Source:MGI Symbol;Acc:MGI:2137706]|12|ENSMUSG00000015143|ENSMUST00000021554	12	1.46395	9.20709	1;11;11;6
14	ENSMUSP00000003493	Prkcsh	Prkcsh MGI Symbol|protein kinase C substrate 80K-H [Source:MGI Symbol;Acc:MGI:107877]|9|ENSMUSG00000003402|ENSMUST00000003493	8	1.45416	8.76172	5;6;8;-
15	ENSMUSP00000016072	Rrbp1	Rrbp1 MGI Symbol|ribosome binding protein 1 [Source:MGI Symbol;Acc:MGI:1932395]|2|ENSMUSG00000027422|ENSMUST00000016072	19	1.43488	25.277	8;3;5;-
16	ENSMUSP00000025486	Lmnb1	Lmnb1 MGI Symbol|lamin B1 [Source:MGI Symbol;Acc:MGI:96795]|18|ENSMUSG00000024590|ENSMUST00000025486	10	1.42832	14.7773	4;4;4;2
17	ENSMUSP00000130479	Gspt1	Gspt1 MGI Symbol|G1 to S phase transition 1 [Source:MGI Symbol;Acc:MGI:1316728]|16|ENSMUSG00000062203|ENSMUST00000163429	6	1.42821	12.5018	2;4;4;-
18	ENSMUSP00000042283	ENSMUSP00000042283	Supt16h MGI Symbol|suppressor of Ty 16 homolog (S. cerevisiae) [Source:MGI Symbol;Acc:MGI:1890948]|14|ENSMUSG00000035726|ENSMUST00000046709	6	1.4275	29.803	3;3;3;-
19	ENSMUSP00000108848	Stxbp1	Stxbp1 MGI Symbol|syntaxin binding protein 1 [Source:MGI Symbol;Acc:MGI:107363]|2|ENSMUSG00000026797|ENSMUST00000113222	2	1.42353	13.4422	1;1;1;-
20	ENSMUSP00000016105	Adss	Adss MGI Symbol|adenylosuccinate synthetase, non muscle [Source:MGI Symbol;Acc:MGI:87948]|1|ENSMUSG00000015961|ENSMUST00000016105	6	1.42332	7.01587	2;2;2;-
21	ENSMUSP00000033310	Mki67	Mki67 MGI Symbol|antigen identified by monoclonal antibody Ki 67 [Source:MGI Symbol;Acc:MGI:106035]|7|ENSMUSG00000031004|ENSMUST00000033310	8	1.40928	24.6808	4;2;3;-
22	ENSMUSP00000117618	Sh3kbp1	Sh3kbp1 MGI Symbol|SH3-domain kinase binding protein 1 [Source:MGI Symbol;Acc:MGI:1889583]|X|ENSMUSG00000040990|ENSMUST00000152426	4	1.40462	9.39948	1;1;1;-
23	ENSMUSP00000107927	Lrpprc	Lrpprc MGI Symbol|leucine-rich PPR-motif containing [Source:MGI Symbol;Acc:MGI:1919666]|17|ENSMUSG00000024120|ENSMUST00000112308	14	1.39812	15.34	4;5;6;-
24	ENSMUSP00000021282	Pfas	Pfas MGI Symbol|phosphoribosylformylglycinamidine synthase (FGAR amidotransferase) [Source:MGI Symbol;Acc:MGI:2684864]|11|ENSMUSG00000020899|ENSMUST00000021282	15	1.39774	21.2011	2;3;1;-
25	ENSMUSP00000126790	Mcm4	Mcm4 MGI Symbol|minichromosome maintenance deficient 4 homolog (S. cerevisiae) [Source:MGI Symbol;Acc:MGI:103199]|16|ENSMUSG00000022673|ENSMUST00000168125	15	1.38576	6.8626	4;4;4;-
26	ENSMUSP00000022369	Vcl	Vcl MGI Symbol|vinculin [Source:MGI Symbol;Acc:MGI:98927]|14|ENSMUSG00000021823|ENSMUST00000022369	26	1.38539	25.7814	17;14;18;2
27	ENSMUSP00000020630	Hspa4	Hspa4 MGI Symbol|heat shock protein 4 [Source:MGI Symbol;Acc:MGI:1342292]|11|ENSMUSG00000020361|ENSMUST00000020630	10	1.37462	9.62256	10;8;8;-
28	ENSMUSP00000107599	Smarcc1	Smarcc1 MGI Symbol|SWI/SNF related, matrix associated, actin dependent regulator of chromatin, subfamily c, member 1 [Source:MGI Symbol;Acc:MGI:1203524]|9|ENSMUSG00000032481|ENSMUST00000111968	5	1.37021	11.0039	1;-;1;2
29	ENSMUSP00000111117	Eif4g1	Eif4g1 MGI Symbol|eukaryotic translation initiation factor 4, gamma 1 [Source:MGI Symbol;Acc:MGI:2384784]|16|ENSMUSG00000045983|ENSMUST00000115457	17	1.36978	26.4105	12;8;9;-
30	ENSMUSP00000099979	Smc2	Smc2 MGI Symbol|structural maintenance of chromosomes 2 [Source:MGI Symbol;Acc:MGI:106067]|4|ENSMUSG00000028312|ENSMUST00000102915	10	1.36788	17.817	6;2;2;-
31	ENSMUSP00000031103	Ugdh	Ugdh MGI Symbol|UDP-glucose dehydrogenase [Source:MGI Symbol;Acc:MGI:1306785]|5|ENSMUSG00000029201|ENSMUST00000031103	5	1.36773	14.3375	2;-;3;1
32	ENSMUSP00000007212	Psmd2	Psmd2 MGI Symbol|proteasome (prosome, macropain) 26S subunit, non-ATPase, 2 [Source:MGI Symbol;Acc:MGI:1096584]|16|ENSMUSG00000006998|ENSMUST00000007212	12	1.36574	19.2691	1;2;3;-
33	ENSMUSP00000032508	Fkbp4	Fkbp4 MGI Symbol|FK506 binding protein 4 [Source:MGI Symbol;Acc:MGI:95543]|6|ENSMUSG00000030357|ENSMUST00000032508	7	1.35813	22.1817	3;2;3;-
34	ENSMUSP00000078589	Ybx1	Ybx1 MGI Symbol|Y box protein 1 [Source:MGI Symbol;Acc:MGI:99146]|4|ENSMUSG00000028639|ENSMUST00000079644	3	1.34759	28.6572	1;-;1;1
35	ENSMUSP00000029303	Naa15	Naa15 MGI Symbol|N(alpha)-acetyltransferase 15, NatA auxiliary subunit [Source:MGI Symbol;Acc:MGI:1922088]|3|ENSMUSG00000063273|ENSMUST00000029303	20	1.33535	11.9484	1;5;8;8
36	ENSMUSP00000036881	Abcf1	Abcf1 MGI Symbol|ATP-binding cassette, sub-family F (GCN20), member 1 [Source:MGI Symbol;Acc:MGI:1351658]|17|ENSMUSG00000038762|ENSMUST00000043757	7	1.32964	12.4732	3;2;3;-
37	ENSMUSP00000025253	Prrc2a	Prrc2a MGI Symbol|proline-rich coiled-coil 2A [Source:MGI Symbol;Acc:MGI:1915467]|17|ENSMUSG00000024393|ENSMUST00000025253	8	1.3285	13.2556	1;2;2;-
38	ENSMUSP00000043123	Srrt	Srrt MGI Symbol|serrate RNA effector molecule homolog (Arabidopsis) [Source:MGI Symbol;Acc:MGI:1933527]|5|ENSMUSG00000037364|ENSMUST00000040873	9	1.32648	13.2407	3;4;3;-
39	ENSMUSP00000093959	Mta2	Mta2 MGI Symbol|metastasis-associated gene family, member 2 [Source:MGI Symbol;Acc:MGI:1346340]|19|ENSMUSG00000071646|ENSMUST00000096240	8	1.32476	21.7408	2;1;5;-
40	ENSMUSP00000059395	Eif2s3x	Eif2s3x MGI Symbol|eukaryotic translation initiation factor 2, subunit 3, structural gene X-linked [Source:MGI Symbol;Acc:MGI:1349431]|X|ENSMUSG00000035150|ENSMUST00000050328	4	1.3241	21.6036	2;2;3;-
41	ENSMUSP00000022062	Sdha	Sdha MGI Symbol|succinate dehydrogenase complex, subunit A, flavoprotein (Fp) [Source:MGI Symbol;Acc:MGI:1914195]|13|ENSMUSG00000021577|ENSMUST00000022062	10	1.31862	26.7473	2;1;3;-
42	ENSMUSP00000076336	Hspa4l	Hspa4l MGI Symbol|heat shock protein 4 like [Source:MGI Symbol;Acc:MGI:107422]|3|ENSMUSG00000025757|ENSMUST00000077083	13	1.31814	22.981	5;6;4;-
43	ENSMUSP00000128967	Immt	Immt MGI Symbol|inner membrane protein, mitochondrial [Source:MGI Symbol;Acc:MGI:1923864]|6|ENSMUSG00000052337|ENSMUST00000166938	7	1.30854	20.6363	3;1;3;-
44	ENSMUSP00000099368	Cttn	Cttn MGI Symbol|cortactin [Source:MGI Symbol;Acc:MGI:99695]|7|ENSMUSG00000031078|ENSMUST00000103079	9	1.3025	4.82304	6;8;5;-
45	ENSMUSP00000026576	Taldo1	Taldo1 MGI Symbol|transaldolase 1 [Source:MGI Symbol;Acc:MGI:1274789]|7|ENSMUSG00000025503|ENSMUST00000026576	3	-1.306	15.932	2;3;4;-
46	ENSMUSP00000018992	Rars	Rars MGI Symbol|arginyl-tRNA synthetase [Source:MGI Symbol;Acc:MGI:1914297]|11|ENSMUSG00000018848|ENSMUST00000018992	8	-1.30808	13.9803	1;1;2;-
47	ENSMUSP00000027127	Sf3b1	Sf3b1 MGI Symbol|splicing factor 3b, subunit 1 [Source:MGI Symbol;Acc:MGI:1932339]|1|ENSMUSG00000025982|ENSMUST00000027127	10	-1.31092	22.1439	5;2;3;-
48	ENSMUSP00000080203	Rpl29	Rpl29 MGI Symbol|ribosomal protein L29 [Source:MGI Symbol;Acc:MGI:99687]|9|ENSMUSG00000048758|ENSMUST00000059802	5	-1.31234	6.4	6;-;6;7
49	ENSMUSP00000103365	Rpl18	Rpl18 MGI Symbol|ribosomal protein L18 [Source:MGI Symbol;Acc:MGI:98003]|7|ENSMUSG00000059070|ENSMUST00000075178	10	-1.3186	8.2764	8;8;12;-
50	ENSMUSP00000093124	Rps2	Rps2-ps6 MGI Symbol|ribosomal protein S2, pseudogene 6 [Source:MGI Symbol;Acc:MGI:3644876]|14|ENSMUSG00000075515|ENSMUST00000095471	2	-1.32533	12.556	2;2;2;-
51	ENSMUSP00000120528	Rps20	Rps20 MGI Symbol|ribosomal protein S20 [Source:MGI Symbol;Acc:MGI:1914677]|4|ENSMUSG00000028234|ENSMUST00000138502	5	-1.32979	3.1	4;-;4;5
52	ENSMUSP00000079340	Rpl36	Rpl36 MGI Symbol|ribosomal protein L36 [Source:MGI Symbol;Acc:MGI:1860603]|17|ENSMUSG00000057863|ENSMUST00000080492	10	-1.33511	3.6	5;-;8;9
53	ENSMUSP00000008812	Rps18	Rps18 MGI Symbol|ribosomal protein S18 [Source:MGI Symbol;Acc:MGI:98146]|17|ENSMUSG00000008668|ENSMUST00000008812	8	-1.34265	1.96223	3;6;5;-
54	ENSMUSP00000032597	Rpl28	Rpl28 MGI Symbol|ribosomal protein L28 [Source:MGI Symbol;Acc:MGI:101839]|7|ENSMUSG00000030432|ENSMUST00000032597	5	-1.34405	4.79591	7;5;6;-
55	ENSMUSP00000025511	Rps14	Rps14 MGI Symbol|ribosomal protein S14 [Source:MGI Symbol;Acc:MGI:98107]|18|ENSMUSG00000024608|ENSMUST00000025511	5	-1.34437	15.6407	1;4;5;3
56	ENSMUSP00000086614	Rpl34	Rpl34 MGI Symbol|ribosomal protein L34 [Source:MGI Symbol;Acc:MGI:1915686]|3|ENSMUSG00000062006|ENSMUST00000062601	6	-1.35092	16.97	2;5;5;4
57	ENSMUSP00000046506	Rpl37	Rpl37 MGI Symbol|ribosomal protein L37 [Source:MGI Symbol;Acc:MGI:1914531]|15|ENSMUSG00000041841|ENSMUST00000045356	7	-1.3553	5.1215	6;4;5;-
58	ENSMUSP00000077347	Eif4h	Eif4h MGI Symbol|eukaryotic translation initiation factor 4H [Source:MGI Symbol;Acc:MGI:1341822]|5|ENSMUSG00000040731|ENSMUST00000078220	4	-1.36661	12.5732	2;3;2;-
59	ENSMUSP00000000756	Rpl13	Rpl13 MGI Symbol|ribosomal protein L13 [Source:MGI Symbol;Acc:MGI:105922]|8|ENSMUSG00000000740|ENSMUST00000000756	13	-1.37096	7.62079	10;10;13;-
60	ENSMUSP00000080523	Rpl32	Rpl32 MGI Symbol|ribosomal protein L32 [Source:MGI Symbol;Acc:MGI:98038]|6|ENSMUSG00000057841|ENSMUST00000081840	3	-1.37381	8.15481	1;1;3;-
61	ENSMUSP00000034966	Rpl4	Rpl4 MGI Symbol|ribosomal protein L4 [Source:MGI Symbol;Acc:MGI:1915141]|9|ENSMUSG00000032399|ENSMUST00000034966	14	-1.37757	19.7617	12;16;16;2
62	ENSMUSP00000063714	Arhgdia	Arhgdia MGI Symbol|Rho GDP dissociation inhibitor (GDI) alpha [Source:MGI Symbol;Acc:MGI:2178103]|11|ENSMUSG00000025132|ENSMUST00000067936	4	-1.39004	6.62788	1;2;2;-
63	ENSMUSP00000079380	Rac1	Rac1 MGI Symbol|RAS-related C3 botulinum substrate 1 [Source:MGI Symbol;Acc:MGI:97845]|5|ENSMUSG00000001847|ENSMUST00000080537	4	-1.40445	15.8708	2;1;3;-
64	ENSMUSP00000079180	Rps25	Rps25 MGI Symbol|ribosomal protein S25 [Source:MGI Symbol;Acc:MGI:1922867]|9|ENSMUSG00000009927|ENSMUST00000080300	2	-1.40647	2.2	3;4;3;-
65	ENSMUSP00000031617	Rpl6	Rpl6 MGI Symbol|ribosomal protein L6 [Source:MGI Symbol;Acc:MGI:108057]|5|ENSMUSG00000029614|ENSMUST00000031617	7	-1.4087	3.34007	12;8;11;-
66	ENSMUSP00000045816	Hist1h1c	Hist1h1c MGI Symbol|histone cluster 1, H1c [Source:MGI Symbol;Acc:MGI:1931526]|13|ENSMUSG00000036181|ENSMUST00000040914	2	-1.41263	6.71468	3;2;5;-
67	ENSMUSP00000125977	Rps24	Rps24 MGI Symbol|ribosomal protein S24 [Source:MGI Symbol;Acc:MGI:98147]|14|ENSMUSG00000025290|ENSMUST00000169826	5	-1.42238	4.66418	3;5;6;-
68	ENSMUSP00000100998	Rps15	Rps15 MGI Symbol|ribosomal protein S15 [Source:MGI Symbol;Acc:MGI:98117]|10|ENSMUSG00000063457|ENSMUST00000077945	4	-1.44306	1.14279	5;5;5;-
69	ENSMUSP00000101898	Ube2d3	Ube2d3 MGI Symbol|ubiquitin-conjugating enzyme E2D 3 (UBC4/5 homolog, yeast) [Source:MGI Symbol;Acc:MGI:1913355]|3|ENSMUSG00000078578|ENSMUST00000106291	3	-1.44341	10.2941	3;2;2;-
70	ENSMUSP00000103940	Rps16	Rps16 MGI Symbol|ribosomal protein S16 [Source:MGI Symbol;Acc:MGI:98118]|7|ENSMUSG00000037563|ENSMUST00000082134	8	-1.45534	13.176	1;7;12;10
71	ENSMUSP00000124720	Surf4	Surf4 MGI Symbol|surfeit gene 4 [Source:MGI Symbol;Acc:MGI:98445]|2|ENSMUSG00000014867|ENSMUST00000153641	3	-1.45575	25.9534	1;1;2;-
72	ENSMUSP00000008826	Rpl10	Rpl10 MGI Symbol|ribosomal protein 10 [Source:MGI Symbol;Acc:MGI:105943]|X|ENSMUSG00000008682|ENSMUST00000008826	13	-1.46538	23.1829	1;12;11;9
73	ENSMUSP00000016463	Slc25a5	Slc25a5 MGI Symbol|solute carrier family 25 (mitochondrial carrier, adenine nucleotide translocator), member 5 [Source:MGI Symbol;Acc:MGI:1353496]|X|ENSMUSG00000016319|ENSMUST00000016463	4	-1.4674	22.3422	6;5;5;-
74	ENSMUSP00000063389	Capg	Capg MGI Symbol|capping protein (actin filament), gelsolin-like [Source:MGI Symbol;Acc:MGI:1098259]|6|ENSMUSG00000056737|ENSMUST00000071044	9	-1.47533	10.8492	1;1;1;-
75	ENSMUSP00000103181	Rpl19	Rpl19 MGI Symbol|ribosomal protein L19 [Source:MGI Symbol;Acc:MGI:98020]|11|ENSMUSG00000017404|ENSMUST00000092425	6	-1.49293	24.7926	1;9;8;6
76	ENSMUSP00000018470	Ywhab	Ywhab MGI Symbol|tyrosine 3-monooxygenase/tryptophan 5-monooxygenase activation protein, beta polypeptide [Source:MGI Symbol;Acc:MGI:1891917]|2|ENSMUSG00000018326|ENSMUST00000018470	4	-1.49801	13.801	2;3;1;-
77	ENSMUSP00000080531	Fdps	Fdps MGI Symbol|farnesyl diphosphate synthetase [Source:MGI Symbol;Acc:MGI:104888]|3|ENSMUSG00000059743|ENSMUST00000081848	4	-1.5106	21.1735	3;2;6;-
78	ENSMUSP00000041652	Rpl21	Rpl21 MGI Symbol|ribosomal protein L21 [Source:MGI Symbol;Acc:MGI:1278340]|5|ENSMUSG00000041453|ENSMUST00000035983	3	-1.51124	22.8585	2;2;2;-
79	ENSMUSP00000007980	Hnrnpa0	Hnrnpa0 MGI Symbol|heterogeneous nuclear ribonucleoprotein A0 [Source:MGI Symbol;Acc:MGI:1924384]|13|ENSMUSG00000007836|ENSMUST00000007980	3	-1.51318	10.6044	2;2;2;-
80	ENSMUSP00000131489	Rpl14	Rpl14 MGI Symbol|ribosomal protein L14 [Source:MGI Symbol;Acc:MGI:1914365]|9|ENSMUSG00000025794|ENSMUST00000165532	5	-1.51633	3.38101	2;4;5;3
81	ENSMUSP00000114135	Rpl24	Rpl24 MGI Symbol|ribosomal protein L24 [Source:MGI Symbol;Acc:MGI:1915443]|16|ENSMUSG00000022601|ENSMUST00000122365	6	-1.5229	8.9173	1;3;4;-
82	ENSMUSP00000000137	Actr2	Actr2 MGI Symbol|ARP2 actin-related protein 2 homolog (yeast) [Source:MGI Symbol;Acc:MGI:1913963]|11|ENSMUSG00000020152|ENSMUST00000000137	5	-1.54147	15.8123	1;1;1;-
83	ENSMUSP00000055288	Ranbp1	Ranbp1 MGI Symbol|RAN binding protein 1 [Source:MGI Symbol;Acc:MGI:96269]|16|ENSMUSG00000005732|ENSMUST00000052325	6	-1.5425	8.1378	4;5;5;-
84	ENSMUSP00000024897	Vapa	Vapa MGI Symbol|vesicle-associated membrane protein, associated protein A [Source:MGI Symbol;Acc:MGI:1353561]|17|ENSMUSG00000024091|ENSMUST00000024897	2	-1.55783	18.5306	2;4;2;-
85	ENSMUSP00000030398	Slc2a1	Slc2a1 MGI Symbol|solute carrier family 2 (facilitated glucose transporter), member 1 [Source:MGI Symbol;Acc:MGI:95755]|4|ENSMUSG00000028645|ENSMUST00000030398	3	-1.5674	10.9	1;1;2;-
86	ENSMUSP00000054863	Pcbp1	Pcbp1 MGI Symbol|poly(rC) binding protein 1 [Source:MGI Symbol;Acc:MGI:1345635]|6|ENSMUSG00000051695|ENSMUST00000053015	5	-1.58516	9.13625	1;3;3;-
87	ENSMUSP00000034049	Slc25a4	Slc25a4 MGI Symbol|solute carrier family 25 (mitochondrial carrier, adenine nucleotide translocator), member 4 [Source:MGI Symbol;Acc:MGI:1353495]|8|ENSMUSG00000031633|ENSMUST00000034049	3	-1.59446	14.3715	3;4;2;-
88	ENSMUSP00000029387	Eif2a	Eif2a MGI Symbol|eukaryotic translation initiation factor 2A [Source:MGI Symbol;Acc:MGI:1098684]|3|ENSMUSG00000027810|ENSMUST00000029387	2	-1.59659	7.89037	1;1;1;-
89	ENSMUSP00000079356	Hist1h1b	Hist1h1b MGI Symbol|histone cluster 1, H1b [Source:MGI Symbol;Acc:MGI:1861461]|13|ENSMUSG00000058773|ENSMUST00000080511	2	-1.59852	3.76179	4;2;4;-
90	ENSMUSP00000004554	Rps5	Rps5 MGI Symbol|ribosomal protein S5 [Source:MGI Symbol;Acc:MGI:1097682]|7|ENSMUSG00000012848|ENSMUST00000004554	5	-1.79856	9.7	1;2;1;-
91	ENSMUSP00000021239	Lrrc59	Lrrc59 MGI Symbol|leucine rich repeat containing 59 [Source:MGI Symbol;Acc:MGI:2138133]|11|ENSMUSG00000020869|ENSMUST00000021239	6	-2.08898	23.4867	2;2;3;1

## Sheet: SI_Table S2
Protein list of signficantly deregulated proteins in irradiated hippocampus and cortex
1.0 Gy - Hippocampus - 24 h
#	Accession	Symbol	Entrez Gene Name	Unique Peptides	n-fold change	ICPL-Variability [%]	Count	PANTHER protein class
1	ENSMUSP00000068982	Abr	Abr MGI Symbol|active BCR-related gene [Source:MGI Symbol;Acc:MGI:107771]|11|ENSMUSG00000017631|ENSMUST00000065028	4	3.53	13.6	2;2;-;2	guanyl-nucleotide exchange factor
2	ENSMUSP00000033901	Carkd	Carkd MGI Symbol|carbohydrate kinase domain containing [Source:MGI Symbol;Acc:MGI:1913353]|8|ENSMUSG00000031505|ENSMUST00000033901	2	3.489	10.9	1;1;-;1	ATP binding factor, dehydratase*
3	ENSMUSP00000121557	Ndufv2	Ndufv2 MGI Symbol|NADH dehydrogenase (ubiquinone) flavoprotein 2 [Source:MGI Symbol;Acc:MGI:1920150]|17|ENSMUSG00000024099|ENSMUST00000143987	3	3.20483	27.8174	-;1;1;1	dehyrogenase, reductase
4	ENSMUSP00000007130	Ctnnb1	Ctnnb1 MGI Symbol|catenin (cadherin associated protein), beta 1 [Source:MGI Symbol;Acc:MGI:88276]|9|ENSMUSG00000006932|ENSMUST00000007130	16	3.17721	24.9292	1;3;3;1	storage protein, signaling molecule, cytoskeletal protein, cell adhesion molecule
5	ENSMUSP00000111516	Cdh2	Cdh2 MGI Symbol|cadherin 2 [Source:MGI Symbol;Acc:MGI:88355]|18|ENSMUSG00000024304|ENSMUST00000115850	6	3.06186	29.0973	1;1;2;2	cell junction protein, cadherin
6	ENSMUSP00000066304	Nlgn3	Nlgn3 MGI Symbol|neuroligin 3 [Source:MGI Symbol;Acc:MGI:2444609]|X|ENSMUSG00000031302|ENSMUST00000065858	7	2.68157	28.8821	4;4;1;2	esterase, lipase
7	ENSMUSP00000126883	Ank2	Ank2 MGI Symbol|ankyrin 2, brain [Source:MGI Symbol;Acc:MGI:88025]|3|ENSMUSG00000032826|ENSMUST00000171354	2	2.67	25.9	5;5;2;3	cytoskeletal protein
8	ENSMUSP00000034822	Acsbg1	Acsbg1 MGI Symbol|acyl-CoA synthetase bubblegum family member 1 [Source:MGI Symbol;Acc:MGI:2385656]|9|ENSMUSG00000032281|ENSMUST00000034822	10	2.537	28.9	2;1;-;1	ligase
9	ENSMUSP00000026743	Uqcrc1	Uqcrc1 MGI Symbol|ubiquinol-cytochrome c reductase core protein 1 [Source:MGI Symbol;Acc:MGI:107876]|9|ENSMUSG00000025651|ENSMUST00000026743	12	2.47386	19.0789	2;4;4;6	metalloprotease, reductase, esterase
10	ENSMUSP00000071486	Actg1	Actg1 MGI Symbol|actin, gamma, cytoplasmic 1 [Source:MGI Symbol;Acc:MGI:87906]|11|ENSMUSG00000062825|ENSMUST00000071555	9	2.11411	28.7783	21;6;7;8	actin and actin related protein
11	ENSMUSP00000112744	Ncln	Ncln MGI Symbol|nicalin homolog (zebrafish) [Source:MGI Symbol;Acc:MGI:1926081]|10|ENSMUSG00000020238|ENSMUST00000118498	4	2.11001	13.5292	1;1;-;1	peptidase activity*
12	ENSMUSP00000065987	Ddx1	Ddx1 MGI Symbol|DEAD (Asp-Glu-Ala-Asp) box polypeptide 1 [Source:MGI Symbol;Acc:MGI:2144727]|12|ENSMUSG00000037149|ENSMUST00000071103	12	2.078	28.7	5;5;1;1	RNA helicase, helicase
13	ENSMUSP00000029405	Gmps	Gmps MGI Symbol|guanine monophosphate synthetase [Source:MGI Symbol;Acc:MGI:2448526]|3|ENSMUSG00000027823|ENSMUST00000029405	7	1.96248	22.8671	2;3;4;-	glycosyltransferase
14	ENSMUSP00000089590	Bin1	Bin1 MGI Symbol|bridging integrator 1 [Source:MGI Symbol;Acc:MGI:108092]|18|ENSMUSG00000024381|ENSMUST00000091967	5	1.89899	26.4417	2;2;3;-	membrane trafficking regulatory protein
15	ENSMUSP00000032143	Rpn1	Rpn1 MGI Symbol|ribophorin I [Source:MGI Symbol;Acc:MGI:98084]|6|ENSMUSG00000030062|ENSMUST00000032143	6	1.86986	16.441	-;3;2;1	glycosyltransferase
16	ENSMUSP00000023707	Sod1	Sod1 MGI Symbol|superoxide dismutase 1, soluble [Source:MGI Symbol;Acc:MGI:98351]|16|ENSMUSG00000022982|ENSMUST00000023707	4	1.83945	8.46625	2;1;2;-	oxidoreductase
17	ENSMUSP00000023095	Sept3	Sept3 MGI Symbol|septin 3 [Source:MGI Symbol;Acc:MGI:1345148]|15|ENSMUSG00000022456|ENSMUST00000023095	2	1.77682	10.922	3;1;3;-	small GTPase, cytoskeletal protein
18	ENSMUSP00000064755	Phgdh	Phgdh MGI Symbol|3-phosphoglycerate dehydrogenase [Source:MGI Symbol;Acc:MGI:1355330]|3|ENSMUSG00000053398|ENSMUST00000065793	7	1.729	26.9	3;1;2;3	dehydrogenase
19	ENSMUSP00000071134	Tubb3	Tubb3 MGI Symbol|tubulin, beta 3 class III [Source:MGI Symbol;Acc:MGI:107813]|8|ENSMUSG00000062380|ENSMUST00000071134	8	1.71723	29.8294	33;33;17;27	tubulin
20	ENSMUSP00000035158	Trf	Trf MGI Symbol|transferrin [Source:MGI Symbol;Acc:MGI:98821]|9|ENSMUSG00000032554|ENSMUST00000035158	9	1.67169	24.4949	6;5;4;8	iron binding transport protein*
21	ENSMUSP00000133921	Rab11b	Rab11b MGI Symbol|RAB11B, member RAS oncogene family [Source:MGI Symbol;Acc:MGI:99425]|17|ENSMUSG00000077450|ENSMUST00000173987	5	1.671	27.1	3;2;1;2	small GTPase*
22	ENSMUSP00000094750	Sept5	Sept5 MGI Symbol|septin 5 [Source:MGI Symbol;Acc:MGI:1195461]|16|ENSMUSG00000072214|ENSMUST00000096987	5	1.61699	29.1934	3;3;3;-	small GTPase, cytoskeletal protein
23	ENSMUSP00000080791	Ube2o	Ube2o MGI Symbol|ubiquitin-conjugating enzyme E2O [Source:MGI Symbol;Acc:MGI:2444266]|11|ENSMUSG00000020802|ENSMUST00000082152	13	1.60681	22.8673	4;7;-;2	ubiquitination*
24	ENSMUSP00000031565	Fscn1	Fscn1 MGI Symbol|fascin homolog 1, actin bundling protein (Strongylocentrotus purpuratus) [Source:MGI Symbol;Acc:MGI:1352745]|5|ENSMUSG00000029581|ENSMUST00000031565	16	1.56	22.5	9;8;2;2	non-motor actin binding protein
25	ENSMUSP00000011733	Fsd1	Fsd1 MGI Symbol|fibronectin type 3 and SPRY domain-containing protein [Source:MGI Symbol;Acc:MGI:1934858]|17|ENSMUSG00000011589|ENSMUST00000011733	2	1.55629	23.138	-;1;1;1	microtubule organization and stabilization*
26	ENSMUSP00000127641	Sept7	Sept7 MGI Symbol|septin 7 [Source:MGI Symbol;Acc:MGI:1335094]|9|ENSMUSG00000001833|ENSMUST00000165594	6	1.526	22.8	1;2;-;2	small GTPase, cytoskeletal protein
27	ENSMUSP00000021536	Atp6v1d	Atp6v1d MGI Symbol|ATPase, H+ transporting, lysosomal V1 subunit D [Source:MGI Symbol;Acc:MGI:1921084]|12|ENSMUSG00000021114|ENSMUST00000021536	9	1.51478	26.8942	1;3;4;1	ATP synthase, hydrolase
28	ENSMUSP00000112647	Gm15800	Gm15800 MGI Symbol|predicted gene 15800 [Source:MGI Symbol;Acc:MGI:3647820]|5|ENSMUSG00000042744|ENSMUST00000119892	22	1.5072	23.875	1;1;2;-	ubiquitin-protein ligase
29	ENSMUSP00000095195	Srgap2	Srgap2 MGI Symbol|SLIT-ROBO Rho GTPase activating protein 2 [Source:MGI Symbol;Acc:MGI:109605]|1|ENSMUSG00000026425|ENSMUST00000097588	11	1.49701	27.6874	1;4;4;-	G-protein modulator
30	ENSMUSP00000057482	Wdr47	Wdr47 MGI Symbol|WD repeat domain 47 [Source:MGI Symbol;Acc:MGI:2139593]|3|ENSMUSG00000040389|ENSMUST00000051145	8	1.47647	25.5084	3;3;1;2	microtubule organization *
31	ENSMUSP00000092658	Rab7	Rab7 MGI Symbol|RAB7, member RAS oncogene family [Source:MGI Symbol;Acc:MGI:105068]|6|ENSMUSG00000079477|ENSMUST00000095048	2	1.47503	10.5686	1;1;-;2	small GTPase*
32	ENSMUSP00000108794	Srgap3	Srgap3 MGI Symbol|SLIT-ROBO Rho GTPase activating protein 3 [Source:MGI Symbol;Acc:MGI:2152938]|6|ENSMUSG00000030257|ENSMUST00000113169	17	1.456	29.7	3;3;-;4	G-protein modulator
33	ENSMUSP00000001304	Ckb	Ckb MGI Symbol|creatine kinase, brain [Source:MGI Symbol;Acc:MGI:88407]|12|ENSMUSG00000001270|ENSMUST00000001304	13	1.43591	27.9509	19;21;17;16	amino acid kinase
34	ENSMUSP00000050034	Dclk1	Dclk1 MGI Symbol|doublecortin-like kinase 1 [Source:MGI Symbol;Acc:MGI:1330861]|3|ENSMUSG00000027797|ENSMUST00000054237	22	1.42744	24.8545	12;22;21;2	non-receptor serine / threonine protein kinase
35	ENSMUSP00000007814	Khsrp	Khsrp MGI Symbol|KH-type splicing regulatory protein [Source:MGI Symbol;Acc:MGI:1336214]|17|ENSMUSG00000007670|ENSMUST00000007814	11	1.41816	26.2288	2;5;3;-	mRNA splicing factor, ribonucleoprotein, enzyme modulator
36	ENSMUSP00000098398	Camk2g	Camk2g MGI Symbol|calcium/calmodulin-dependent protein kinase II gamma [Source:MGI Symbol;Acc:MGI:88259]|14|ENSMUSG00000021820|ENSMUST00000100837	5	1.41644	19.9403	3;1;-;2	non-receptor serine / threonine protein kinase
37	ENSMUSP00000030940	Gnb1	Gnb1 MGI Symbol|guanine nucleotide binding protein (G protein), beta 1 [Source:MGI Symbol;Acc:MGI:95781]|4|ENSMUSG00000029064|ENSMUST00000030940	6	1.39151	2.54728	5;4;-;3	hydrolase, heterotrimeric G-protein
38	ENSMUSP00000025178	Vps52	Vps52 MGI Symbol|vacuolar protein sorting 52 (yeast) [Source:MGI Symbol;Acc:MGI:1330304]|17|ENSMUSG00000024319|ENSMUST00000025178	8	1.3892	27.1978	1;1;-;2	membrane traffic protein
39	ENSMUSP00000126699	Glod4	Glod4 MGI Symbol|glyoxalase domain containing 4 [Source:MGI Symbol;Acc:MGI:1914451]|11|ENSMUSG00000017286|ENSMUST00000164022	2	1.38195	12.087	2;2;2;-	glyoxalase*
40	ENSMUSP00000126168	Ddx5	Ddx5 MGI Symbol|DEAD (Asp-Glu-Ala-Asp) box polypeptide 5 [Source:MGI Symbol;Acc:MGI:105037]|11|ENSMUSG00000020719|ENSMUST00000163980	9	1.37962	28.6488	6;4;6;5	RNA helicase, helicase
41	ENSMUSP00000027451	Epha4	Epha4 MGI Symbol|Eph receptor A4 [Source:MGI Symbol;Acc:MGI:98277]|1|ENSMUSG00000026235|ENSMUST00000027451	14	1.35966	14.792	2;4;3;1	GPI--linked ephrin receptor activity, protein kinase activity*
42	ENSMUSP00000130316	Aldh6a1	Aldh6a1 MGI Symbol|aldehyde dehydrogenase family 6, subfamily A1 [Source:MGI Symbol;Acc:MGI:1915077]|12|ENSMUSG00000021238|ENSMUST00000166796	6	1.34083	27.5068	3;2;3;-	dehydrogenase
43	ENSMUSP00000029082	Psma7	Psma7 MGI Symbol|proteasome (prosome, macropain) subunit, alpha type 7 [Source:MGI Symbol;Acc:MGI:1347070]|2|ENSMUSG00000027566|ENSMUST00000029082	4	1.33963	10.8384	-;3;1;2	protease
44	ENSMUSP00000034947	Ppib	Ppib MGI Symbol|peptidylprolyl isomerase B [Source:MGI Symbol;Acc:MGI:97750]|9|ENSMUSG00000032383|ENSMUST00000034947	2	1.33646	20.8237	1;3;2;2	isomerase
45	ENSMUSP00000098212	Clip2	Clip2 MGI Symbol|CAP-GLY domain containing linker protein 2 [Source:MGI Symbol;Acc:MGI:1313136]|5|ENSMUSG00000063146|ENSMUST00000100647	20	1.33008	25.3462	6;8;6;2	non-motor microtubule binding protein, chaperone
46	ENSMUSP00000003038	Ap2a2	Ap2a2 MGI Symbol|adaptor protein complex AP-2, alpha 2 subunit [Source:MGI Symbol;Acc:MGI:101920]|7|ENSMUSG00000002957|ENSMUST00000003038	14	1.32506	22.006	2;3;5;-	transmembrane receptor regulatory / adaptor protein
47	ENSMUSP00000039657	Atp1a1	Atp1a1 MGI Symbol|ATPase, Na+/K+ transporting, alpha 1 polypeptide [Source:MGI Symbol;Acc:MGI:88105]|3|ENSMUSG00000033161|ENSMUST00000036493	10	1.32315	15.6691	1;3;2;1	cation transporter, ion channel, hydrolase
48	ENSMUSP00000078429	Tuba4a	Tuba4a MGI Symbol|tubulin, alpha 4A [Source:MGI Symbol;Acc:MGI:1095410]|1|ENSMUSG00000026202|ENSMUST00000079464	6	1.32012	15.5956	12;10;4;8	tubulin
49	ENSMUSP00000019975	Wasf1	Wasf1 MGI Symbol|WASP family 1 [Source:MGI Symbol;Acc:MGI:1890563]|10|ENSMUSG00000019831|ENSMUST00000019975	9	1.30641	26.5923	2;4;1;1	non-motor actin binding protein
50	ENSMUSP00000084609	Hnrnpa1	Hnrnpa1 MGI Symbol|heterogeneous nuclear ribonucleoprotein A1 [Source:MGI Symbol;Acc:MGI:104820]|15|ENSMUSG00000046434|ENSMUST00000087351	7	1.30216	25.9472	5;5;3;3	mRNA polyadenylation, mRNA splicing factor, ribonucleoprotein, ribosomal protein
51	ENSMUSP00000020562	Cct4	Cct4 MGI Symbol|chaperonin containing Tcp1, subunit 4 (delta) [Source:MGI Symbol;Acc:MGI:104689]|11|ENSMUSG00000007739|ENSMUST00000020562	8	-1.31172	27.5015	4;8;8;4	chaperonin
52	ENSMUSP00000022529	Tkt	Tkt MGI Symbol|transketolase [Source:MGI Symbol;Acc:MGI:105992]|14|ENSMUSG00000021957|ENSMUST00000022529	15	-1.312	25.3527	17;16;7;12	transketolase, dehydrogenase, lyase
53	ENSMUSP00000071135	Tubb4a	Tubb4a MGI Symbol|tubulin, beta 4A class IVA [Source:MGI Symbol;Acc:MGI:107848]|17|ENSMUSG00000062591|ENSMUST00000071135	4	-1.31528	29.2264	12;8;3;6	tubulin
54	ENSMUSP00000032934	Aldoa	Aldoa MGI Symbol|aldolase A, fructose-bisphosphate [Source:MGI Symbol;Acc:MGI:87994]|7|ENSMUSG00000030695|ENSMUST00000032934	7	-1.31813	24.2848	8;16;19;8	glycolysis and gluconeogenesis*
55	ENSMUSP00000026459	Atp5b	Atp5b MGI Symbol|ATP synthase, H+ transporting mitochondrial F1 complex, beta subunit [Source:MGI Symbol;Acc:MGI:107801]|10|ENSMUSG00000025393|ENSMUST00000026459	17	-1.32303	24.8657	6;7;6;5	ATP synthase, anion channel, ligand-gated ion channel, DNA binding protein, hydrolase
56	ENSMUSP00000022322	Glud1	Glud1 MGI Symbol|glutamate dehydrogenase 1 [Source:MGI Symbol;Acc:MGI:95753]|14|ENSMUSG00000021794|ENSMUST00000022322	14	-1.32908	25.6052	8;14;10;5	dehydrogenase
57	ENSMUSP00000052440	Stxbp1	Stxbp1 MGI Symbol|syntaxin binding protein 1 [Source:MGI Symbol;Acc:MGI:107363]|2|ENSMUSG00000026797|ENSMUST00000050000	15	-1.3411	25.8548	22;25;29;9	transporter, membrane trafficking regulatory protein
58	ENSMUSP00000021595	Psmc1	Psmc1 MGI Symbol|protease (prosome, macropain) 26S subunit, ATPase 1 [Source:MGI Symbol;Acc:MGI:106054]|12|ENSMUSG00000021178|ENSMUST00000021595	9	-1.35069	27.8374	4;5;1;2	hydrolase
59	ENSMUSP00000022894	Ywhaz	Ywhaz MGI Symbol|tyrosine 3-monooxygenase/tryptophan 5-monooxygenase activation protein, zeta polypeptide [Source:MGI Symbol;Acc:MGI:109484]|15|ENSMUSG00000022285|ENSMUST00000022894	7	-1.36285	28.5343	6;10;4;1	chaperone
60	ENSMUSP00000007959	Rhoa	Rhoa MGI Symbol|ras homolog gene family, member A [Source:MGI Symbol;Acc:MGI:1096342]|9|ENSMUSG00000007815|ENSMUST00000007959	2	-1.36686	26.2483	-;1;1;1	small GTPase
61	ENSMUSP00000036413	ENSMUSP00000036413	Gm9762 MGI Symbol|predicted pseudogene 9762 [Source:MGI Symbol;Acc:MGI:3704220]|3|ENSMUSG00000037096|ENSMUST00000036976	2	-1.3734	29.8646	2;2;3;1	ubiqutin-conjugating enzyme*
62	ENSMUSP00000079306	Hspa2	Hspa2 MGI Symbol|heat shock protein 2 [Source:MGI Symbol;Acc:MGI:96243]|12|ENSMUSG00000059970|ENSMUST00000080449	4	-1.37465	23.2217	2;1;4;-	Hsp70 family chaperone
63	ENSMUSP00000080994	ENSMUSP00000080994	6330407J23Rik MGI Symbol|RIKEN cDNA 6330407J23 gene [Source:MGI Symbol;Acc:MGI:1914662]|10|ENSMUSG00000038916|ENSMUST00000092629	13	-1.40717	19.185	1;2;2;-	oxidoreductase
64	ENSMUSP00000120444	Myo5a	Myo5a MGI Symbol|myosin VA [Source:MGI Symbol;Acc:MGI:105976]|9|ENSMUSG00000034593|ENSMUST00000136731	37	-1.47688	28.9451	9;21;18;3	G-protein modulator, actin binding motor protein, cell junction protein
65	ENSMUSP00000003561	Phyhip	Phyhip MGI Symbol|phytanoyl-CoA hydroxylase interacting protein [Source:MGI Symbol;Acc:MGI:1860417]|14|ENSMUSG00000003469|ENSMUST00000003561	3	-1.49203	23.0247	1;3;1;-	hydroxylase*
66	ENSMUSP00000019616	Icam5	Icam5 MGI Symbol|intercellular adhesion molecule 5, telencephalin [Source:MGI Symbol;Acc:MGI:109430]|9|ENSMUSG00000032174|ENSMUST00000019616	10	-2.02429	27.4	1;1;1;-	signaling molecule, immunoglobulin supermaily cell adhesion molecule
1.0 Gy - Cortex - 24 h
#	Accession	Symbol	Entrez Gene Name	Unique Peptides	n-fold change	ICPL-Variability [%]	Count	PANTHER protein class
1	ENSMUSP00000111516	Cdh2	Cdh2 MGI Symbol|cadherin 2 [Source:MGI Symbol;Acc:MGI:88355]|18|ENSMUSG00000024304|ENSMUST00000115850	4	2.14997	23.7676	-;2;1;1;3	cell junction protein, cadherin
2	ENSMUSP00000026743	Uqcrc1	Uqcrc1 MGI Symbol|ubiquinol-cytochrome c reductase core protein 1 [Source:MGI Symbol;Acc:MGI:107876]|9|ENSMUSG00000025651|ENSMUST00000026743	11	2.117	18.5	3;1;2;1;-	metalloprotease, reductase, esterase
3	ENSMUSP00000066304	Nlgn3	Nlgn3 MGI Symbol|neuroligin 3 [Source:MGI Symbol;Acc:MGI:2444609]|X|ENSMUSG00000031302|ENSMUST00000065858	10	1.977	27.3	1;2;5;3;-	esterase, lipase
4	ENSMUSP00000135174	Abr	Abr MGI Symbol|active BCR-related gene [Source:MGI Symbol;Acc:MGI:107771]|11|ENSMUSG00000017631|ENSMUST00000130364	3	1.904	14.8	-;1;1;2;2	guanyl-nucleotide exchange factor
5	ENSMUSP00000029405	Gmps	Gmps MGI Symbol|guanine monophosphate synthetase [Source:MGI Symbol;Acc:MGI:2448526]|3|ENSMUSG00000027823|ENSMUST00000029405	7	1.76835	26.0549	2;3;2;5;2	glycosyltransferase
6	ENSMUSP00000126883	Ank2	Ank2 MGI Symbol|ankyrin 2, brain [Source:MGI Symbol;Acc:MGI:88025]|3|ENSMUSG00000032826|ENSMUST00000171354	2	1.765	8.4	5;6;3;7;8	cytoskeletal protein
7	ENSMUSP00000126011	Sec23a	Sec23a MGI Symbol|SEC23A (S. cerevisiae) [Source:MGI Symbol;Acc:MGI:1349635]|12|ENSMUSG00000020986|ENSMUST00000165134	15	1.76163	17.7992	1;1;-;5;5	G-protein modulator
8	ENSMUSP00000134521	Prdx5	Prdx5 MGI Symbol|peroxiredoxin 5 [Source:MGI Symbol;Acc:MGI:1859821]|19|ENSMUSG00000024953|ENSMUST00000173091	2	1.7314	18.2858	8;6;4;2;2	oxidoreductase*
9	ENSMUSP00000072175	Dnajc5	Dnajc5 MGI Symbol|DnaJ (Hsp40) homolog, subfamily C, member 5 [Source:MGI Symbol;Acc:MGI:892995]|2|ENSMUSG00000000826|ENSMUST00000072334	2	1.677	27	3;2;3;-;2	chaperone
10	ENSMUSP00000007130	Ctnnb1	Ctnnb1 MGI Symbol|catenin (cadherin associated protein), beta 1 [Source:MGI Symbol;Acc:MGI:88276]|9|ENSMUSG00000006932|ENSMUST00000007130	11	1.64702	19.7178	3;4;3;6;4	storage protein, signaling molecule, cytoskeletal protein, cell adhesion molecule
11	ENSMUSP00000078589	Ybx1	Ybx1 MGI Symbol|Y box protein 1 [Source:MGI Symbol;Acc:MGI:99146]|4|ENSMUSG00000028639|ENSMUST00000079644	4	1.61205	21.7622	3;1;4;5;4	RNA binding, single-stranded DNA binding*
12	ENSMUSP00000112606	Tpr	Tpr MGI Symbol|translocated promoter region [Source:MGI Symbol;Acc:MGI:1922066]|1|ENSMUSG00000006005|ENSMUST00000119161	7	1.59518	15.1982	2;1;1;1;-	glycosyltransferase
13	ENSMUSP00000000590	Rdx	Rdx MGI Symbol|radixin [Source:MGI Symbol;Acc:MGI:97887]|9|ENSMUSG00000032050|ENSMUST00000000590	3	1.55911	26.4885	1;1;2;2;2	actin family cytoskeletal protein
14	ENSMUSP00000031061	Dhx15	Dhx15 MGI Symbol|DEAH (Asp-Glu-Ala-His) box polypeptide 15 [Source:MGI Symbol;Acc:MGI:1099786]|5|ENSMUSG00000029169|ENSMUST00000031061	13	1.549	21.1	4;5;1;-;1	RNA helicase, helicase
15	ENSMUSP00000113374	Lphn3	Lphn3 MGI Symbol|latrophilin 3 [Source:MGI Symbol;Acc:MGI:2441950]|5|ENSMUSG00000037605|ENSMUST00000122037	12	1.537	20.3	1;1;4;1;2	G-protein coupled receptor, antibacterial response protein
16	ENSMUSP00000096173	Rap1gds1	Rap1gds1 MGI Symbol|RAP1, GTP-GDP dissociation stimulator 1 [Source:MGI Symbol;Acc:MGI:2385189]|3|ENSMUSG00000028149|ENSMUST00000098574	9	1.49278	25.0527	9;5;9;11;6	GDP / GTP exchange factor*
17	ENSMUSP00000000804	Ddx3x	Ddx3x MGI Symbol|DEAD/H (Asp-Glu-Ala-Asp/His) box polypeptide 3, X-linked [Source:MGI Symbol;Acc:MGI:103064]|X|ENSMUSG00000000787|ENSMUST00000000804	8	1.44312	29.2605	2;3;4;7;6	RNA helicase, helicase
18	ENSMUSP00000041732	Ppp1r9b	Ppp1r9b MGI Symbol|protein phosphatase 1, regulatory subunit 9B [Source:MGI Symbol;Acc:MGI:2387581]|11|ENSMUSG00000038976|ENSMUST00000038696	12	1.426	28.1	7;5;2;8;2	actin binding*
19	ENSMUSP00000026667	Eif4a3	Eif4a3 MGI Symbol|eukaryotic translation initiation factor 4A3 [Source:MGI Symbol;Acc:MGI:1923731]|11|ENSMUSG00000025580|ENSMUST00000026667	6	1.41519	14.4957	1;3;3;3;6	RNA helicase, translation initiation factor, helicase
20	ENSMUSP00000092658	Rab7	Rab7 MGI Symbol|RAB7, member RAS oncogene family [Source:MGI Symbol;Acc:MGI:105068]|6|ENSMUSG00000079477|ENSMUST00000095048	4	1.41451	13.889	8;8;6;4;2	small GTPase*
21	ENSMUSP00000125933	Ncam2	Ncam2 MGI Symbol|neural cell adhesion molecule 2 [Source:MGI Symbol;Acc:MGI:97282]|16|ENSMUSG00000022762|ENSMUST00000168859	7	1.41359	22.5223	-;1;2;6;1	immunoglobulin receptor superfamily, protein phosphatase, immunoglobulin superfamily cell adhesion molecule
22	ENSMUSP00000112545	Psd3	Psd3 MGI Symbol|pleckstrin and Sec7 domain containing 3 [Source:MGI Symbol;Acc:MGI:1918215]|8|ENSMUSG00000030465|ENSMUST00000120071	3	1.40871	21.6107	2;5;4;4;8	guanyl-nucleotide exchange factor
23	ENSMUSP00000085496	Rtn3	Rtn3 MGI Symbol|reticulon 3 [Source:MGI Symbol;Acc:MGI:1339970]|19|ENSMUSG00000024758|ENSMUST00000088171	3	1.40507	28.8698	3;6;2;4;2	membrane traffic protein
24	ENSMUSP00000113093	Lmna	Lmna MGI Symbol|lamin A [Source:MGI Symbol;Acc:MGI:96794]|3|ENSMUSG00000028063|ENSMUST00000120377	8	1.40103	26.818	-;1;2;1;1	structural protein, intermediate filament
25	ENSMUSP00000037446	Mars	Mars MGI Symbol|methionine-tRNA synthetase [Source:MGI Symbol;Acc:MGI:1345633]|10|ENSMUSG00000040354|ENSMUST00000037290	12	1.38967	25.3261	-;1;5;3;2	aminoacyl-tRNA synthetase
26	ENSMUSP00000041260	Aldh1b1	Aldh1b1 MGI Symbol|aldehyde dehydrogenase 1 family, member B1 [Source:MGI Symbol;Acc:MGI:1919785]|4|ENSMUSG00000035561|ENSMUST00000044384	2	1.38689	18.6491	-;3;2;2;2	dehydrogenase
27	ENSMUSP00000010239	Slc3a2	Slc3a2 MGI Symbol|solute carrier family 3 (activators of dibasic and neutral amino acid transport), member 2 [Source:MGI Symbol;Acc:MGI:96955]|19|ENSMUSG00000010095|ENSMUST00000010239	5	1.38633	22.1095	2;1;2;2;3	amylase
28	ENSMUSP00000007212	Psmd2	Psmd2 MGI Symbol|proteasome (prosome, macropain) 26S subunit, non-ATPase, 2 [Source:MGI Symbol;Acc:MGI:1096584]|16|ENSMUSG00000006998|ENSMUST00000007212	15	1.37558	11.3118	1;1;3;3;7	enzyme modulator
29	ENSMUSP00000109731	Neo1	Neo1 MGI Symbol|neogenin [Source:MGI Symbol;Acc:MGI:1097159]|9|ENSMUSG00000032340|ENSMUST00000114096	15	1.361	28.4	6;6;10;7;9	immunoglobulin receptor superfamily, protein phosphatase, immunoglobulin superfamily cell adhesion molecule
30	ENSMUSP00000132999	Cpne6	Cpne6 MGI Symbol|copine VI [Source:MGI Symbol;Acc:MGI:1334445]|14|ENSMUSG00000022212|ENSMUST00000165262	8	1.35864	27.7712	4;3;3;3;6	membrane traffic protein
31	ENSMUSP00000134257	Nova2	Nova2 MGI Symbol|neuro-oncological ventral antigen 2 [Source:MGI Symbol;Acc:MGI:104296]|7|ENSMUSG00000030411|ENSMUST00000172835	5	1.34725	22.9468	1;2;1;2;3	mRNA splicing factor, ribonucleoprotein, enzyme modulator
32	ENSMUSP00000030769	Psmc2	Psmc2 MGI Symbol|proteasome (prosome, macropain) 26S subunit, ATPase 2 [Source:MGI Symbol;Acc:MGI:109555]|5|ENSMUSG00000028932|ENSMUST00000030769	10	1.346	29.1	2;1;2;4;-	hydrolase
33	ENSMUSP00000027478	Ndufa10	Ndufa10 MGI Symbol|NADH dehydrogenase (ubiquinone) 1 alpha subcomplex 10 [Source:MGI Symbol;Acc:MGI:1914523]|1|ENSMUSG00000026260|ENSMUST00000027478	6	1.34521	19.25	2;2;3;4;4	nucleotide kinase
34	ENSMUSP00000108241	Huwe1	Huwe1 MGI Symbol|HECT, UBA and WWE domain containing 1 [Source:MGI Symbol;Acc:MGI:1926884]|X|ENSMUSG00000025261|ENSMUST00000112622	31	1.34486	24.8402	3;5;1;4;5	ubiquitin-protein ligase
35	ENSMUSP00000099953	AI314180	AI314180 MGI Symbol|expressed sequence AI314180 [Source:MGI Symbol;Acc:MGI:2140220]|4|ENSMUSG00000050812|ENSMUST00000102889	6	1.344	29	-;1;2;1;1	kinase modulator
36	ENSMUSP00000124093	Usp7	Usp7 MGI Symbol|ubiquitin specific peptidase 7 [Source:MGI Symbol;Acc:MGI:2182061]|16|ENSMUSG00000022710|ENSMUST00000161046	8	1.3375	3.86314	-;3;1;2;2	cysteine protease, mRNA splicing factor, ubiquitin-protein ligase, cysteine protease
37	ENSMUSP00000079668	Plec	Plec MGI Symbol|plectin [Source:MGI Symbol;Acc:MGI:1277961]|15|ENSMUSG00000022565|ENSMUST00000080857	37	1.33634	21.4004	5;3;6;4;2	non-motor actin binding protein
38	ENSMUSP00000033012	Copb1	Copb1 MGI Symbol|coatomer protein complex, subunit beta 1 [Source:MGI Symbol;Acc:MGI:1917599]|7|ENSMUSG00000030754|ENSMUST00000033012	7	1.33319	25.2156	-;3;1;5;3	vesicle coat protein
39	ENSMUSP00000090563	Myo18a	Myo18a MGI Symbol|myosin XVIIIA [Source:MGI Symbol;Acc:MGI:2667185]|11|ENSMUSG00000000631|ENSMUST00000092887	29	1.332	26.7	8;4;10;4;4	G-protein modulator, actin binding motor protein, cell junction protein
40	ENSMUSP00000116919	Vdac1	Vdac1 MGI Symbol|voltage-dependent anion channel 1 [Source:MGI Symbol;Acc:MGI:106919]|11|ENSMUSG00000020402|ENSMUST00000125694	2	1.331	23.3	2;2;1;1;2	anion channel, voltage-gated ion channel
41	ENSMUSP00000134327	Eftud2	Eftud2 MGI Symbol|elongation factor Tu GTP binding domain containing 2 [Source:MGI Symbol;Acc:MGI:1336880]|11|ENSMUSG00000020929|ENSMUST00000173679	6	1.32734	21.6908	1;2;1;2;4	G-protein, ribonucleoprotein, tranlastion elongation / initiation factor, hydrolase
42	ENSMUSP00000048425	Pebp1	Pebp1 MGI Symbol|phosphatidylethanolamine binding protein 1 [Source:MGI Symbol;Acc:MGI:1344408]|5|ENSMUSG00000032959|ENSMUST00000036951	4	1.3187	24.819	14;22;15;9;13	lipid binding, serine-type endopeptidase inhibitor activity*
43	ENSMUSP00000114297	Kif21b	Kif21b MGI Symbol|kinesin family member 21B [Source:MGI Symbol;Acc:MGI:109234]|1|ENSMUSG00000041642|ENSMUST00000130864	21	1.31732	22.3122	7;7;3;16;11	microtubule binding motor protein
44	ENSMUSP00000030940	Gnb1	Gnb1 MGI Symbol|guanine nucleotide binding protein (G protein), beta 1 [Source:MGI Symbol;Acc:MGI:95781]|4|ENSMUSG00000029064|ENSMUST00000030940	6	1.315	27.1	5;14;9;8;3	heterotrimeric G-protein, hydrolase
45	ENSMUSP00000122783	Ppp5c	Ppp5c MGI Symbol|protein phosphatase 5, catalytic subunit [Source:MGI Symbol;Acc:MGI:102666]|7|ENSMUSG00000003099|ENSMUST00000142597	3	1.30566	12.6506	-;1;2;3;2	protein phosphatase, calcium-binding protein
46	ENSMUSP00000027252	Eif5b	Eif5b MGI Symbol|eukaryotic translation initiation factor 5B [Source:MGI Symbol;Acc:MGI:2441772]|1|ENSMUSG00000026083|ENSMUST00000027252	4	1.30265	22.2798	2;2;-;4;2	G-protein, hydrolase, translation elongation / initiation factor
47	ENSMUSP00000031726	Gnb2	Gnb2 MGI Symbol|guanine nucleotide binding protein (G protein), beta 2 [Source:MGI Symbol;Acc:MGI:95784]|5|ENSMUSG00000029713|ENSMUST00000031726	6	1.301	26.4	1;6;6;6;1	heterotrimeric G-protein, hydrolase
48	ENSMUSP00000026635	Farp1	Farp1 MGI Symbol|FERM, RhoGEF (Arhgef) and pleckstrin domain protein 1 (chondrocyte-derived) [Source:MGI Symbol;Acc:MGI:2446173]|14|ENSMUSG00000025555|ENSMUST00000026635	11	-1.30548	28.6	9;2;4;-;1	guanyl-nucleotide exchange factor
49	ENSMUSP00000037909	Ntrk3	Ntrk3 MGI Symbol|neurotrophic tyrosine kinase, receptor, type 3 [Source:MGI Symbol;Acc:MGI:97385]|7|ENSMUSG00000059146|ENSMUST00000039431	4	-1.33114	17.4159	-;1;1;1;1	neurotrophin receptor activity*
50	ENSMUSP00000121577	Actg2	Actg2 MGI Symbol|actin, gamma 2, smooth muscle, enteric [Source:MGI Symbol;Acc:MGI:104589]|6|ENSMUSG00000059430|ENSMUST00000152029	3	-1.3435	13.9556	4;2;4;3;3	actin and actin related protein
51	ENSMUSP00000032898	Ipo5	Ipo5 MGI Symbol|importin 5 [Source:MGI Symbol;Acc:MGI:1917822]|14|ENSMUSG00000030662|ENSMUST00000032898	6	-1.35377	25.5104	-;2;2;3;2	transporter, G-protein modulator, transfer / carrier protein
52	ENSMUSP00000101301	Park7	Park7 MGI Symbol|Parkinson disease (autosomal recessive, early onset) 7 [Source:MGI Symbol;Acc:MGI:2135637]|4|ENSMUSG00000028964|ENSMUST00000105676	3	-1.36426	29.8	5;1;1;1;5	transcription factor, cysteine protease, RNA binding protein, cysteine protease
53	ENSMUSP00000028892	Idh3b	Idh3b MGI Symbol|isocitrate dehydrogenase 3 (NAD+) beta [Source:MGI Symbol;Acc:MGI:2158650]|2|ENSMUSG00000027406|ENSMUST00000028892	5	-1.36789	12.9766	3;5;3;1;3	dehydrogenase
54	ENSMUSP00000026635	Farp1	Farp1 MGI Symbol|FERM, RhoGEF (Arhgef) and pleckstrin domain protein 1 (chondrocyte-derived) [Source:MGI Symbol;Acc:MGI:2446173]|14|ENSMUSG00000025555|ENSMUST00000026635	11	-1.37174	28.6	2;1;5;-;9	guanyl-nucleotide exchange factor
55	ENSMUSP00000084679	Abi2	Abi2 MGI Symbol|abl-interactor 2 [Source:MGI Symbol;Acc:MGI:106913]|1|ENSMUSG00000026782|ENSMUST00000087417	7	-1.39628	14.7995	1;5;4;3;3	G-protein modulator
56	ENSMUSP00000052245	Add3	Add3 MGI Symbol|adducin 3 (gamma) [Source:MGI Symbol;Acc:MGI:1351615]|19|ENSMUSG00000025026|ENSMUST00000050096	5	-1.40476	16.7626	2;1;-;3;2	non-motor actin binding protein
57	ENSMUSP00000047790	Gstp1	Gstp1 MGI Symbol|glutathione S-transferase, pi 1 [Source:MGI Symbol;Acc:MGI:95865]|19|ENSMUSG00000060803|ENSMUST00000042898	4	-1.41282	12.3293	9;4;4;2;1	glutathione transferase activity, kinase regulator activity*
58	ENSMUSP00000135199	Nptn	Nptn MGI Symbol|neuroplastin [Source:MGI Symbol;Acc:MGI:108077]|9|ENSMUSG00000032336|ENSMUST00000177292	4	-1.45145	13.2744	4;3;6;4;5	transmembrane receptor regulator / adaptor protein
59	ENSMUSP00000043466	Agap2	Agap2 MGI Symbol|ArfGAP with GTPase domain, ankyrin repeat and PH domain 2 [Source:MGI Symbol;Acc:MGI:3580016]|10|ENSMUSG00000025422|ENSMUST00000039259	16	-1.6233	9.36712	-;4;2;2;4	nucleic acid binding, G-protein modulator
60	ENSMUSP00000037206	Fkbp1a	Fkbp1a MGI Symbol|FK506 binding protein 1a [Source:MGI Symbol;Acc:MGI:95541]|2|ENSMUSG00000032966|ENSMUST00000044011	4	-1.80871	18.822	8;9;4;3;4	isomerase, chaperone, calcium-binding protein
61	ENSMUSP00000003622	Slc25a1	Slc25a1 MGI Symbol|solute carrier family 25 (mitochondrial carrier, citrate transporter), member 1 [Source:MGI Symbol;Acc:MGI:1345283]|16|ENSMUSG00000003528|ENSMUST00000003622	5	-1.84205	25.3754	2;2;1;1;2	amino acid transporter, mitochondrial carrier protein, transfer / carrier protein, calmodulin
